# Supplementary material for: Electroacupuncture alleviates pain by activating the MD2/TLR4/NF-κB pathway in the ST36 acupoint
Source: Front Immunol. 2026 Jan 29;16:1626755. doi: 10.3389/fimmu.2025.1626755 (PMC12893965; doi:10.3389/fimmu.2025.1626755)
Supplement: Supplementary file 5 [file Table1.xlsx]

## Sheet: AIA+LV+EA_vs_AIA+LVcon+EA
Protein	Protein Description	Gene Name	PG.ProteinGroups	PG.ProteinAccessions	PG.Genes	PG.ProteinDescriptions	PG.ProteinNames	SequenceNumber	MBE1	MBE2	MBE3	average MBE	MDE1	MDE2	MDE3	average MDE	MBE/MDE	t test p value	GO annotations	KO(Name)	Pathways	Subcellular localization	Domain
Q8BP79	Holocytochrome c-type synthase	Hccs	Q8BP79	Q8BP79	Hccs	Holocytochrome c-type synthase	Q8BP79_MOUSE	1	6847.64	14888	16879.1	12871.6	1374.01	3854.26	2714.75	2647.67	4.86147	0.0314728	GO:0005743(CC:mitochondrial inner membrane);GO:0004408(MF:holocytochrome-c synthase activity);GO:0046872(MF:metal ion binding)				PF01265(Cytochrome c/c1 heme lyase)
Q8VIG3	Radial spoke head 1 homolog	Rsph1	Q8VIG3	Q8VIG3;A0A494B9F6;Q3YEA0;Q3YEA4;Q3YEA6	Rsph1	Radial spoke head 1 homolog	RSPH1_MOUSE	4	9498.04	5770.73	7932.95	7733.91	2207.29	1349.06	3825.21	2460.52	3.1432	0.0154639	GO:0007286(BP:spermatid development);GO:0035082(BP:axoneme assembly);GO:0051321(BP:meiotic cell cycle);GO:0000794(CC:condensed nuclear chromosome);GO:0001520(CC:outer dense fiber);GO:0005634(CC:nucleus);GO:0005737(CC:cytoplasm);GO:0005930(CC:axoneme);GO:0031514(CC:motile cilium);GO:0036126(CC:sperm flagellum);GO:0072687(CC:meiotic spindle);GO:0097729(CC:9+2 motile cilium);GO:0120336(NA:NA);GO:012…	mmu:22092		Nuclear	PF02493(MORN repeat)
Q80VW5	Whirlin	Whrn	Q80VW5	Q80VW5;B2RWY4	Whrn	Whirlin	WHRN_MOUSE	2		8923.51	8882.54	8903.02		4030.16	2303.46	3166.81	2.81135	0.021923	GO:0001895(BP:retina homeostasis);GO:0007605(BP:sensory perception of sound);GO:0010628(BP:positive regulation of gene expression);GO:0021694(BP:cerebellar Purkinje cell layer formation);GO:0045184(BP:establishment of protein localization);GO:0050910(BP:detection of mechanical stimulus involved in sensory perception of sound);GO:0050953(BP:sensory perception of light stimulus);GO:0051649(BP:estab…	mmu:73750		Nuclear	PF00595(PDZ domain)
Q6P4S8	Integrator complex subunit 1	Ints1	Q6P4S8	Q6P4S8;A0A0G2JH17;K3W4P2;Q0KK53	Ints1	Integrator complex subunit 1	INT1_MOUSE	6	21476.2	26132.7	13550.5	20386.5	7556.38	5704.86	9547.85	7603.03	2.68136	0.0290562	GO:0001832(BP:blastocyst growth);GO:0001833(BP:inner cell mass cell proliferation);GO:0007566(BP:embryo implantation);GO:0016180(BP:snRNA processing);GO:0034474(BP:U2 snRNA 3'-end processing);GO:0043066(BP:negative regulation of apoptotic process);GO:0005634(CC:nucleus);GO:0031965(CC:nuclear membrane);GO:0032039(CC:integrator complex)	mmu:68510		Nuclear	PF12432(Protein of unknown function (DUF3677))
E9Q1W7	TBC1 domain containing kinase	Tbck	E9Q1W7	E9Q1W7	Tbck	TBC1 domain containing kinase	E9Q1W7_MOUSE	2		7336.65	7048.26	7192.45	2715.62	2757.95		2736.78	2.62807	0.00106816	GO:0008283(BP:cell population proliferation);GO:0030036(BP:actin cytoskeleton organization);GO:0032006(BP:regulation of TOR signaling);GO:0005737(CC:cytoplasm);GO:0030496(CC:midbody);GO:0072686(CC:mitotic spindle);GO:0004672(MF:protein kinase activity);GO:0005524(MF:ATP binding)	mmu:271981			PF00581(Rhodanese-like domain);PF00566(Rab-GTPase-TBC domain);PF00069(Protein kinase domain)
P97473	RISC-loading complex subunit TARBP2	Tarbp2	P97473	P97473;A0A2R8VHA7;D3YZS5;D3Z282	Tarbp2	RISC-loading complex subunit TARBP2	TRBP2_MOUSE	2	4563.08	4688.31		4625.69	1289.1	2288.21		1788.65	2.58613	0.0300787	GO:0007286(BP:spermatid development);GO:0007338(BP:single fertilization);GO:0030422(BP:production of siRNA involved in post-transcriptional gene silencing by RNA);GO:0031054(BP:pre-miRNA processing);GO:0035196(BP:production of miRNAs involved in gene silencing by miRNA);GO:0035264(BP:multicellular organism growth);GO:0043403(BP:skeletal muscle tissue regeneration);GO:0045070(BP:positive regulatio…	mmu:21357		Nuclear	PF00035(Double-stranded RNA binding motif)
Q9D009	Putative lipoyltransferase 2, mitochondrial	Lipt2	Q9D009	Q9D009	Lipt2	Putative lipoyltransferase 2, mitochondrial	LIPT2_MOUSE	3	13922.8		16769.6	15346.2	4838.15	5995.92	7431	6088.36	2.52058	0.00757264	GO:0009249(BP:protein lipoylation);GO:2000376(BP:positive regulation of oxygen metabolic process);GO:0005739(CC:mitochondrion);GO:0016874(MF:ligase activity);GO:0033819(MF:lipoyl(octanoyl) transferase activity)	mmu:67164(Lipt2)	mmu01240(Biosynthesis of cofactors);mmu00785(Lipoic acid metabolism)	Cytoplasmic;Mitochondrial
Q5SSK3	Transcription elongation factor, mitochondrial	Tefm	Q5SSK3	Q5SSK3;B7ZCA9	Tefm	Transcription elongation factor, mitochondrial	TEFM_MOUSE	1	10473.4		12097.3	11285.4	6342.26	4155.62	3739.59	4745.82	2.37795	0.0122795	GO:0006119(BP:oxidative phosphorylation);GO:0006390(BP:mitochondrial transcription);GO:0006392(BP:transcription elongation from mitochondrial promoter);GO:0005739(CC:mitochondrion);GO:0005759(CC:mitochondrial matrix);GO:0042645(CC:mitochondrial nucleoid);GO:1990904(CC:ribonucleoprotein complex);GO:0003676(MF:nucleic acid binding);GO:0030337(MF:DNA polymerase processivity factor activity)	mmu:68550		Nuclear	PF12836(Helix-hairpin-helix motif)
O35231	Kinesin-like protein KIFC3	Kifc3	O35231	O35231;A0A1D5RLM0;E9PWU7	Kifc3	Kinesin-like protein KIFC3	KIFC3_MOUSE	2	10317.9	10655.2	8743.8	9905.63	3953.7	4133.96	4505.63	4197.76	2.35974	0.00073116	GO:0007017(BP:microtubule-based process);GO:0007018(BP:microtubule-based movement);GO:0007030(BP:Golgi organization);GO:0045218(BP:zonula adherens maintenance);GO:0090136(BP:epithelial cell-cell adhesion);GO:0005794(CC:Golgi apparatus);GO:0005813(CC:centrosome);GO:0005871(CC:kinesin complex);GO:0005874(CC:microtubule);GO:0005915(CC:zonula adherens);GO:0015630(CC:microtubule cytoskeleton);GO:00306…	mmu:16582(Kifc3)	mmu04814(Motor proteins)	Nuclear	PF00225(Kinesin motor domain)
Q8VE42	Ankyrin repeat domain-containing protein 49	Ankrd49	Q8VE42	Q8VE42	Ankrd49	Ankyrin repeat domain-containing protein 49	ANR49_MOUSE	3	10077.7	12082.9	9151.79	10437.5	7410.89	4187.02	2075.44	4557.78	2.29003	0.0296479	GO:0007283(BP:spermatogenesis);GO:0030154(BP:cell differentiation);GO:0045893(BP:positive regulation of transcription, DNA-templated);GO:0005634(CC:nucleus)	mmu:56503		Cytoplasmic;Nuclear	PF12796(Ankyrin repeats (3 copies));PF00023(Ankyrin repeat)
Q91ZD4	Vang-like protein 2	Vangl2	Q91ZD4	Q91ZD4;A0A991ELD2;D3YY75;Q6ZPV8	Vangl2	Vang-like protein 2	VANG2_MOUSE	4	11560.2	14114.3	10020.9	11898.5	5294.69	8654.51	2657.97	5535.72	2.1494	0.0391253	GO:0001569(BP:branching involved in blood vessel morphogenesis);GO:0001736(BP:establishment of planar polarity);GO:0001843(BP:neural tube closure);GO:0001942(BP:hair follicle development);GO:0001947(BP:heart looping);GO:0003148(BP:outflow tract septum morphogenesis);GO:0003149(BP:membranous septum morphogenesis);GO:0003150(BP:muscular septum morphogenesis);GO:0003347(BP:epicardial cell to mesench…	mmu:93840(Vangl2)	mmu04310(Wnt signaling pathway)	PlasmaMembrane	PF06638(Strabismus protein)
Q6IFX2	Keratin, type I cytoskeletal 42	Krt42	Q6IFX2	Q6IFX2	Krt42	Keratin, type I cytoskeletal 42	K1C42_MOUSE	4	27716	23596.5		25656.2	12085.5	13443.6	10489.2	12006.1	2.13693	0.00547292	GO:0030855(BP:epithelial cell differentiation);GO:0045109(BP:intermediate filament organization);GO:0005737(CC:cytoplasm);GO:0005856(CC:cytoskeleton);GO:0045095(CC:keratin filament);GO:0005198(MF:structural molecule activity)	mmu:68239(Krt42)	mmu04915(Estrogen signaling pathway);mmu05150(Staphylococcus aureus infection)	Cytoplasmic;Nuclear	PF00038(Intermediate filament protein)
Q9D9I4	TBC1 domain family member 20	Tbc1d20	Q9D9I4	Q9D9I4;Q0P648;Q3T9Q9;Q3TFW3	Tbc1d20	TBC1 domain family member 20	TBC20_MOUSE	2		20803.6	19458.4	20131	7766.46	11083.3		9424.88	2.13594	0.0268229	GO:0001675(BP:acrosome assembly);GO:0002088(BP:lens development in camera-type eye);GO:0006888(BP:endoplasmic reticulum to Golgi vesicle-mediated transport);GO:0007030(BP:Golgi organization);GO:0007283(BP:spermatogenesis);GO:0008584(BP:male gonad development);GO:0019068(BP:virion assembly);GO:0034389(BP:lipid droplet organization);GO:0043010(BP:camera-type eye development);GO:0044829(BP:positive …	mmu:67231		Cytoplasmic	PF00566(Rab-GTPase-TBC domain)
A1L0X5	Krt78 protein (Fragment)	Krt78	A1L0X5;E9Q0F0;Q0VDM9;Q0VDN0;Q6IFT3	A1L0X5;E9Q0F0;Q0VDM9;Q0VDN0;Q6IFT3	Krt78	Krt78 protein (Fragment)	A1L0X5_MOUSE;E9Q0F0_MOUSE;Q0VDM9_MOUSE;Q0VDN0_MOUSE;Q6IFT3_MOUSE	3	77655.8	113884	71225.8	87588.5	49695.7	34147.1	44539.9	42794.2	2.04674	0.0332255	GO:0031424(BP:keratinization);GO:0045109(BP:intermediate filament organization);GO:0001533(CC:cornified envelope);GO:0045095(CC:keratin filament);GO:0030280(MF:structural constituent of skin epidermis)				PF00038(Intermediate filament protein);PF16208(Keratin type II head)
Q9D2V5	Protein AAR2 homolog	Aar2	Q9D2V5	Q8C161;Q9D2V5	Aar2	Protein AAR2 homolog	AAR2_MOUSE	3	8649.24	11138.9	9626.45	9804.86	6926.12	2251.28	5307.23	4828.21	2.03075	0.0325769	GO:0000244(BP:spliceosomal tri-snRNP complex assembly);GO:0005681(CC:spliceosomal complex)	mmu:68295		Cytoplasmic	PF05282(AAR2 C-terminal repeat region);PF20981(AAR2 N-terminal domain)
Q91YE7	RNA-binding protein 5	Rbm5	Q91YE7	Q91YE7	Rbm5	RNA-binding protein 5	RBM5_MOUSE	3	8872.4	10029.7	7257.03	8719.71	4419.09	3503.31	6208.32	4710.24	1.85122	0.0238524	GO:0000245(BP:spliceosomal complex assembly);GO:0000381(BP:regulation of alternative mRNA splicing, via spliceosome);GO:0000398(BP:mRNA splicing, via spliceosome);GO:0006915(BP:apoptotic process);GO:0043065(BP:positive regulation of apoptotic process);GO:0005634(CC:nucleus);GO:0005654(CC:nucleoplasm);GO:0005681(CC:spliceosomal complex);GO:0003723(MF:RNA binding);GO:0003729(MF:mRNA binding);GO:004…	mmu:83486		Nuclear	PF17780(OCRE domain);PF00641(Zn-finger in Ran binding protein and others);PF00076(RNA recognition motif);PF01585(G-patch domain)
P15306	Thrombomodulin	Thbd	P15306	P15306;Q543W3;Q8BJB5	Thbd	Thrombomodulin	TRBM_MOUSE	2	6904.65		6879.66	6892.15	3675.87		4355.68	4015.78	1.71627	0.0136967	GO:0007565(BP:female pregnancy);GO:0007596(BP:blood coagulation);GO:0010165(BP:response to X-ray);GO:0032496(BP:response to lipopolysaccharide);GO:0050819(BP:negative regulation of coagulation);GO:0051591(BP:response to cAMP);GO:0005615(CC:extracellular space);GO:0005774(CC:vacuolar membrane);GO:0005886(CC:plasma membrane);GO:0009897(CC:external side of plasma membrane);GO:0009986(CC:cell surface…	mmu:21824(Thbd)	mmu04610(Complement and coagulation cascades);mmu05418(Fluid shear stress and atherosclerosis);mmu04933(AGE-RAGE signaling pathway in diabetic complications)	Extracellular	PF09064(Thrombomodulin like fifth domain, EGF-like);PF00059(Lectin C-type domain);PF07645(Calcium-binding EGF domain);PF14670(Coagulation Factor Xa inhibitory site);PF12662(Complement Clr-like EGF-like)
O08811	General transcription and DNA repair factor IIH helicase subunit XPD	Ercc2	O08811	O08811;D3Z700;E9Q6K1;F6YA33;Q3UKK7;Q8K223	Ercc2	General transcription and DNA repair factor IIH helicase subunit XPD	ERCC2_MOUSE	3	21845.8	18519.1	23307.7	21224.2	14514.7	13716.7	9137.18	12456.2	1.70391	0.016184	GO:0000462(BP:maturation of SSU-rRNA from tricistronic rRNA transcript (SSU-rRNA, 5.8S rRNA, LSU-rRNA));GO:0001666(BP:response to hypoxia);GO:0001701(BP:in utero embryonic development);GO:0006281(BP:DNA repair);GO:0006283(BP:transcription-coupled nucleotide-excision repair);GO:0006289(BP:nucleotide-excision repair);GO:0006362(BP:transcription elongation from RNA polymerase I promoter);GO:0006366(…	mmu:13871(Ercc2)	mmu03022(Basal transcription factors);mmu03420(Nucleotide excision repair)	Nuclear	PF13307(Helicase C-terminal domain);PF06777(Helical and beta-bridge domain);PF06733(DEAD_2)
S4R1W1	Glyceraldehyde-3-phosphate dehydrogenase	Gapdhrt	S4R1W1	S4R1W1	Gapdhrt	Glyceraldehyde-3-phosphate dehydrogenase	S4R1W1_MOUSE	1	18199.2	13615.9		15907.5	8509.31	10480.2	9461.96	9483.82	1.67734	0.0407949	GO:0000226(BP:microtubule cytoskeleton organization);GO:0001819(BP:positive regulation of cytokine production);GO:0006094(BP:gluconeogenesis);GO:0006096(BP:glycolytic process);GO:0007263(BP:nitric oxide mediated signal transduction);GO:0017148(BP:negative regulation of translation);GO:0019933(BP:cAMP-mediated signaling);GO:0031640(BP:killing of cells of another organism);GO:0032481(BP:positive re…				PF02800(Glyceraldehyde 3-phosphate dehydrogenase, C-terminal domain);PF00044(Glyceraldehyde 3-phosphate dehydrogenase, NAD binding domain)
Q3TGS7	Sorting nexin 12	Snx12	Q3TGS7;Q3V2H3;Q6ZWQ5;Q99M52	Q3V2H3;Q3TGS7;Q6ZWQ5;Q99M52	Snx12	Sorting nexin 12	Q3TGS7_MOUSE;Q3V2H3_MOUSE;Q6ZWQ5_MOUSE;Q99M52_MOUSE	1	38797.3	35621.6	35026.4	36481.8	18888.2	21942.5	25249.2	22026.6	1.65626	0.00267452	GO:0035091(MF:phosphatidylinositol binding)	mmu:55988(Snx12)	mmu04144(Endocytosis)		PF00787(PX domain)
Q920D3	Mediator of RNA polymerase II transcription subunit 28	Med28	Q920D3	Q920D3	Med28	Mediator of RNA polymerase II transcription subunit 28	MED28_MOUSE	2	15426.8	12214.5	15273.3	14304.9	10445.1	6363.93	9683.6	8830.88	1.61987	0.0284708	GO:0032968(BP:positive regulation of transcription elongation from RNA polymerase II promoter);GO:0035019(BP:somatic stem cell population maintenance);GO:0051123(BP:RNA polymerase II preinitiation complex assembly);GO:0051151(BP:negative regulation of smooth muscle cell differentiation);GO:0060261(BP:positive regulation of transcription initiation from RNA polymerase II promoter);GO:0005634(CC:nu…	mmu:66999		Nuclear	PF11594(Mediator complex subunit 28)
Q9D1C9	Ribosomal RNA-processing protein 7 homolog A	Rrp7a	Q9D1C9	Q9D1C9;D3U0D6;E9PYF0;E9QAX0;Q3U5H9	Rrp7a	Ribosomal RNA-processing protein 7 homolog A	RRP7A_MOUSE	3	21258.4	21866	19248.5	20791	14134.3	13910.1	11186.7	13077	1.58988	0.00334043	GO:0000028(BP:ribosomal small subunit assembly);GO:0001825(BP:blastocyst formation);GO:0006364(BP:rRNA processing);GO:0042254(BP:ribosome biogenesis);GO:0042274(BP:ribosomal small subunit biogenesis);GO:0061523(BP:cilium disassembly);GO:1902570(BP:protein localization to nucleolus);GO:0005730(CC:nucleolus);GO:0005737(CC:cytoplasm);GO:0005813(CC:centrosome);GO:0005929(CC:cilium);GO:0032040(CC:smal…	mmu:74778(Rrp7a)	mmu03008(Ribosome biogenesis in eukaryotes)	Nuclear	PF12923(Ribosomal RNA-processing protein 7 (RRP7) C-terminal domain);PF17799(Rrp7 RRM-like N-terminal domain)
Q9D727	Uncharacterized protein C6orf226 homolog		Q9D727	Q9D727		Uncharacterized protein C6orf226 homolog	CF226_MOUSE	2	16971.6	15326	16214.8	16170.8	8710.17	11320.6	10818.9	10283.2	1.57254	0.00319248		mmu:67101		Nuclear	PF17733(Family of unknown function (DUF5572))
Q3U4K5	Envelope protein	Brip1os	Q3U4K5;Q6NXM5	Q3U4K5;Q6NXM5	Brip1os;F630007L15Rik	Envelope protein	Q3U4K5_MOUSE;Q6NXM5_MOUSE	2	10143.5	10976.2	10195.5	10438.4	7058.26	5877.15	7022.91	6652.77	1.56903	0.00131394	GO:0016020(CC:membrane)				PF00429(ENV polyprotein (coat polyprotein))
Q8VEL2	Myotubularin-related protein 14	Mtmr14	Q8VEL2	Q8VEL2;F6RV41;F6W741;F7BA73;Q3TTC5;Q9D0W0	Mtmr14	Myotubularin-related protein 14	MTMRE_MOUSE	4	15508	14071.3	12853.8	14144.4	10356.2	8780.99	7927.01	9021.4	1.56787	0.00806367	GO:0016311(BP:dephosphorylation);GO:0001726(CC:ruffle);GO:0048471(CC:perinuclear region of cytoplasm);GO:0004438(MF:phosphatidylinositol-3-phosphatase activity)	mmu:97287(Mtmr14)	mmu00562(Inositol phosphate metabolism);mmu04070(Phosphatidylinositol signaling system);mmu04140(Autophagy - animal)	PlasmaMembrane;Nuclear
Q8K363	ATP-dependent RNA helicase DDX18	Ddx18	Q8K363	Q8K363;B2RUM8;F6ZX28	Ddx18	ATP-dependent RNA helicase DDX18	DDX18_MOUSE	3	22417.9	22619.8	18333.4	21123.7	16814.2	11862.4	12490.8	13722.5	1.53935	0.0240243	GO:0000463(BP:maturation of LSU-rRNA from tricistronic rRNA transcript (SSU-rRNA, 5.8S rRNA, LSU-rRNA));GO:0005694(CC:chromosome);GO:0005730(CC:nucleolus);GO:0003723(MF:RNA binding);GO:0003724(MF:RNA helicase activity);GO:0005524(MF:ATP binding);GO:0016887(MF:ATP hydrolysis activity)	mmu:66942		Nuclear	PF00270(DEAD/DEAH box helicase);PF00271(Helicase conserved C-terminal domain);PF13959(Domain of unknown function (DUF4217))
A6X8Z5	Rho GTPase-activating protein 31	Arhgap31	A6X8Z5	A6X8Z5;B2RSI0	Arhgap31	Rho GTPase-activating protein 31	RHG31_MOUSE	5	8570.55	9628.5	9122.78	9107.28	5929.1	4170.96	7716.58	5938.88	1.5335	0.0412992	GO:0007264(BP:small GTPase mediated signal transduction);GO:0005925(CC:focal adhesion);GO:0030027(CC:lamellipodium);GO:0005096(MF:GTPase activator activity);GO:0017124(MF:SH3 domain binding)	mmu:12549		Nuclear	PF00620(RhoGAP domain)
Q3UMR0	Ankyrin repeat domain-containing protein 27	Ankrd27	Q3UMR0	Q3UMR0;A0A0R4J2C4;A0A0U1RPT7;C4TGC3	Ankrd27	Ankyrin repeat domain-containing protein 27	ANR27_MOUSE	7	16283.2	17012.8	16930.8	16742.3	10349.4	13191.8	9385.62	10975.6	1.52541	0.00777481	GO:0010976(BP:positive regulation of neuron projection development);GO:0015031(BP:protein transport);GO:0032456(BP:endocytic recycling);GO:0035544(BP:negative regulation of SNARE complex assembly);GO:0035646(BP:endosome to melanosome transport);GO:0045022(BP:early endosome to late endosome transport);GO:0048812(BP:neuron projection morphogenesis);GO:0050775(BP:positive regulation of dendrite morp…	mmu:245886		Nuclear	PF12796(Ankyrin repeats (3 copies));PF13857(Ankyrin repeats (many copies));PF13637(Ankyrin repeats (many copies));PF02204(Vacuolar sorting protein 9 (VPS9) domain)
A0A0A0MQE8	Rho GTPase activating protein 21	Arhgap21	A0A0A0MQE8;B2RWX1;B7ZCJ1	B7ZCJ1;A0A0A0MQE8;B2RWX1	Arhgap21	Rho GTPase activating protein 21	A0A0A0MQE8_MOUSE;B2RWX1_MOUSE;B7ZCJ1_MOUSE	1	10498.7	11361.6	9717.82	10526	8006.5	6805.34	5910.74	6907.53	1.52385	0.00934242	GO:0007165(BP:signal transduction);GO:0005096(MF:GTPase activator activity)			Nuclear	PF00169(PH domain);PF00620(RhoGAP domain);PF17820(PDZ domain)
Q5U5Q9	BRCA1-A complex subunit RAP80	Uimc1	Q5U5Q9	Q5U5Q9;E9Q577;A0A0R4J073;E9PWM5	Uimc1	BRCA1-A complex subunit RAP80	UIMC1_MOUSE	1	15002.9		15854.4	15428.6	12138.5	10174.9	8192.61	10168.7	1.51727	0.0395838	GO:0006282(BP:regulation of DNA repair);GO:0006302(BP:double-strand break repair);GO:0006325(BP:chromatin organization);GO:0007095(BP:mitotic G2 DNA damage checkpoint signaling);GO:0010212(BP:response to ionizing radiation);GO:0044818(BP:mitotic G2/M transition checkpoint);GO:0045739(BP:positive regulation of DNA repair);GO:0045892(BP:negative regulation of transcription, DNA-templated);GO:000563…	mmu:20184(Uimc1)	mmu03440(Homologous recombination)	Nuclear	PF18282(RAP80 N-terminal ubiquitin interaction motif)
Q8JZS7	3-hydroxy-3-methylglutaryl-CoA lyase, cytoplasmic	Hmgcll1	Q8JZS7	Q8JZS7;Q3TPS7	Hmgcll1	3-hydroxy-3-methylglutaryl-CoA lyase, cytoplasmic	HMGC2_MOUSE	2	10105	9283.98	11482.5	10290.5	6103.11	7507.06		6805.09	1.51218	0.0378642	GO:0006552(BP:leucine catabolic process);GO:0046951(BP:ketone body biosynthetic process);GO:0005783(CC:endoplasmic reticulum);GO:0005789(CC:endoplasmic reticulum membrane);GO:0005829(CC:cytosol);GO:0016020(CC:membrane);GO:0048471(CC:perinuclear region of cytoplasm);GO:0004419(MF:hydroxymethylglutaryl-CoA lyase activity);GO:0046872(MF:metal ion binding)	mmu:208982(Hmgcll1)	mmu00650(Butanoate metabolism);mmu00280(Valine, leucine and isoleucine degradation);mmu04146(Peroxisome)	Cytoplasmic;Mitochondrial	PF00682(HMGL-like)
Q8CI96	CAP-Gly domain-containing linker protein 4	Clip4	Q8CI96	Q8CI96;A0A2R8VHV0;A0A2R8VI14;A0A2R8VI93;A0A2R8VJW4;A0A2R8W6I5;Q3TTL7	Clip4	CAP-Gly domain-containing linker protein 4	CLIP4_MOUSE	4	4432	4841.27	4998.7	4757.32	6719.4	7366.99	7376.29	7154.23	0.664967	0.000958564	GO:0031122(BP:cytoplasmic microtubule organization);GO:0005634(CC:nucleus);GO:0005938(CC:cell cortex);GO:0035371(CC:microtubule plus-end);GO:0043231(CC:intracellular membrane-bounded organelle);GO:0051010(MF:microtubule plus-end binding)	mmu:78785		Nuclear	PF12796(Ankyrin repeats (3 copies));PF01302(CAP-Gly domain)
Q3TJL3	Proliferation-inducing protein 13	1700025G04Rik	Q3TJL3	A0A0A0MQF7;Q3TJL3;Q8K207	1700025G04Rik	Proliferation-inducing protein 13	Q3TJL3_MOUSE	3	22562.8	22712	16517.9	20597.6	29847.8	33672.6	29431.8	30984.1	0.664779	0.0132018		mmu:69399		Nuclear	PF15389(Domain of unknown function (DUF4612))
Q91XC9	Peroxisomal membrane protein PEX16	Pex16	Q91XC9	Q91XC9;Q3TRJ6	Pex16	Peroxisomal membrane protein PEX16	PEX16_MOUSE	4	15801.3	12733	11633.2	13389.2	17734.2	24528.3	18566.4	20276.3	0.660336	0.0497671	GO:0006625(BP:protein targeting to peroxisome);GO:0007031(BP:peroxisome organization);GO:0016557(BP:peroxisome membrane biogenesis);GO:0016558(BP:protein import into peroxisome matrix);GO:0022615(BP:protein to membrane docking);GO:0032581(BP:ER-dependent peroxisome organization);GO:0045046(BP:protein import into peroxisome membrane);GO:0106101(BP:ER-dependent peroxisome localization);GO:0005777(C…	mmu:18633(Pex16)	mmu04146(Peroxisome)	PlasmaMembrane	PF08610(Peroxisomal membrane protein (Pex16))
Q8R2M2	Deoxynucleotidyltransferase terminal-interacting protein 2	Dnttip2	Q8R2M2	Q8R2M2	Dnttip2	Deoxynucleotidyltransferase terminal-interacting protein 2	TDIF2_MOUSE	3	4349.24	5958.07	3915.57	4740.96	6650.84	7099	7887.35	7212.4	0.657335	0.0263324	GO:0006396(BP:RNA processing);GO:0042274(BP:ribosomal small subunit biogenesis);GO:0005654(CC:nucleoplasm);GO:0005694(CC:chromosome);GO:0005730(CC:nucleolus);GO:0032040(CC:small-subunit processome)	mmu:99480		Nuclear	PF08698(Fcf2 pre-rRNA processing)
Q9QZH3	Peptidyl-prolyl cis-trans isomerase E	Ppie	Q9QZH3	Q9QZH3	Ppie	Peptidyl-prolyl cis-trans isomerase E	PPIE_MOUSE	8	20763.9	18666.5	19849.9	19760.1	31127.6	33130.6	26098.4	30118.9	0.656071	0.00893178	GO:0000398(BP:mRNA splicing, via spliceosome);GO:0000413(BP:protein peptidyl-prolyl isomerization);GO:0006355(BP:regulation of transcription, DNA-templated);GO:0006457(BP:protein folding);GO:0045070(BP:positive regulation of viral genome replication);GO:0005634(CC:nucleus);GO:0005737(CC:cytoplasm);GO:0005829(CC:cytosol);GO:0016607(CC:nuclear speck);GO:0043231(CC:intracellular membrane-bounded org…	mmu:56031(Ppie)	mmu03040(Spliceosome)	Cytoplasmic	PF00160(Cyclophilin type peptidyl-prolyl cis-trans isomerase/CLD);PF00076(RNA recognition motif)
E0CZ50	N-myc downstream regulated gene 4 (Fragment)	Ndrg4	E0CZ50	E0CZ50;E9Q168	Ndrg4	N-myc downstream regulated gene 4 (Fragment)	E0CZ50_MOUSE	4	39475.3	36900.4	41598.3	39324.7	63724.8	53015.7	63209.3	59983.3	0.655594	0.00525704					PF03096(Ndr family)
Q5SYH2	Transmembrane protein 199	Tmem199	Q5SYH2	Q5SYH2;B2RV69;Q3TZ80;Q3U0H6	Tmem199	Transmembrane protein 199	TM199_MOUSE	4	16627.4	16944.2	19832.1	17801.2	23153.2	33105.4	25226.6	27161.7	0.655379	0.042957	GO:0006879(BP:cellular iron ion homeostasis);GO:0007042(BP:lysosomal lumen acidification);GO:0036295(BP:cellular response to increased oxygen levels);GO:0070072(BP:vacuolar proton-transporting V-type ATPase complex assembly);GO:1905146(BP:lysosomal protein catabolic process);GO:0005764(CC:lysosome);GO:0005783(CC:endoplasmic reticulum);GO:0005789(CC:endoplasmic reticulum membrane);GO:0012505(CC:en…	mmu:195040		Cytoplasmic;Mitochondrial	PF11712(Endoplasmic reticulum-based factor for assembly of V-ATPase)
Q3TRG0	Gene model 1604B, (NCBI)	Gm1604b	Q3TRG0	Q3TRG0	Gm1604b	Gene model 1604B, (NCBI)	Q3TRG0_MOUSE	1	23972.6	15329.9	20406.1	19902.9	32880.5	30604.3	27999.3	30494.7	0.652666	0.0211725		mmu:381059
Q9Z0W1	Tumor necrosis factor receptor superfamily member 16	Ngfr	Q9Z0W1	Q9Z0W1;Q8BYY1	Ngfr	Tumor necrosis factor receptor superfamily member 16	TNR16_MOUSE	7	20051	20302.9	24043.8	21465.9	34272.8	32101.6	32440	32938.1	0.651704	0.00140469	GO:0001678(BP:cellular glucose homeostasis);GO:0001942(BP:hair follicle development);GO:0006886(BP:intracellular protein transport);GO:0007266(BP:Rho protein signal transduction);GO:0007411(BP:axon guidance);GO:0007417(BP:central nervous system development);GO:0007623(BP:circadian rhythm);GO:0008543(BP:fibroblast growth factor receptor signaling pathway);GO:0010468(BP:regulation of gene expressio…	mmu:18053(Ngfr)	mmu03265(Virion - Ebolavirus and Lyssavirus);mmu04010(MAPK signaling pathway);mmu04014(Ras signaling pathway);mmu04015(Rap1 signaling pathway);mmu04151(PI3K-Akt signaling pathway);mmu04060(Cytokine-cytokine receptor interaction);mmu04215(Apoptosis - multiple species);mmu04722(Neurotrophin signaling pathway);mmu05202(Transcriptional misregulation in cancer)	Extracellular	PF18422(Tumor necrosis factor receptor member 16 trans-membrane domain);PF00020(TNFR/NGFR cysteine-rich region);PF00531(Death domain)
Q8C838	Trafficking regulator of GLUT4 1	Trarg1	Q8C838	Q8C838	Trarg1	Trafficking regulator of GLUT4 1	TARG1_MOUSE	1	8664.38	9781.37	8277.88	8907.88	12990.4	13341.6	15947.7	14093.2	0.632068	0.00746236	GO:0032869(BP:cellular response to insulin stimulus);GO:0044381(BP:glucose import in response to insulin stimulus);GO:0051649(BP:establishment of localization in cell);GO:0072659(BP:protein localization to plasma membrane);GO:0099500(BP:vesicle fusion to plasma membrane);GO:0099638(BP:endosome to plasma membrane protein transport);GO:0005886(CC:plasma membrane);GO:0012505(CC:endomembrane system);…	mmu:237858		PlasmaMembrane	PF04505(Interferon-induced transmembrane protein)
Q9DB52	P2R1A-PPP2R2A-interacting phosphatase regulator 1	Pabir1	Q9DB52	Q9DB52	Pabir1	P2R1A-PPP2R2A-interacting phosphatase regulator 1	PBIR1_MOUSE	3	8898.67	8278.83	7807.34	8328.28	15256.5	10702.9	13878.4	13279.3	0.627164	0.023264	GO:0030307(BP:positive regulation of cell growth);GO:0032436(BP:positive regulation of proteasomal ubiquitin-dependent protein catabolic process);GO:0044818(BP:mitotic G2/M transition checkpoint);GO:0005634(CC:nucleus);GO:0005654(CC:nucleoplasm);GO:0005737(CC:cytoplasm);GO:0016604(CC:nuclear body);GO:0004865(MF:protein serine/threonine phosphatase inhibitor activity)	mmu:68034		Nuclear
P25425	POU domain, class 2, transcription factor 1	Pou2f1	P25425	P25425;A0A0R4J1Z4;A0A0A0MQE0;A0A0A0MQM6;E9Q6Z8;F8VQL7;I1E4X2;Q7TSC9	Pou2f1	POU domain, class 2, transcription factor 1	PO2F1_MOUSE	2	38894.8		33581.3	36238.1	55878.2	56133.9	62700.2	58237.4	0.622247	0.00811255	GO:0006357(BP:regulation of transcription by RNA polymerase II);GO:0006366(BP:transcription by RNA polymerase II);GO:0010629(BP:negative regulation of gene expression);GO:0030910(BP:olfactory placode formation);GO:0045892(BP:negative regulation of transcription, DNA-templated);GO:0045944(BP:positive regulation of transcription by RNA polymerase II);GO:0060235(BP:lens induction in camera-type eye)…	mmu:18986(Pou2f1)	mmu05168(Herpes simplex virus 1 infection);mmu05417(Lipid and atherosclerosis)	Nuclear	PF19536(POU domain, class 2, transcription factor 1 C-terminal);PF00157(Pou domain - N-terminal to homeobox domain);PF00046(Homeodomain)
B2RQ80	TRAF2 and NCK interacting kinase	Tnik	B2RQ80;B2RY17;B9EKN8;E0CXD6;E0CY98	B2RQ80;B2RY17;B9EKN8;E0CXD6;E0CY98	Tnik	TRAF2 and NCK interacting kinase	B2RQ80_MOUSE;B2RY17_MOUSE;B9EKN8_MOUSE;E0CXD6_MOUSE;E0CY98_MOUSE	3	5067	6059.42	7068.42	6064.95	9901.93	9915.41	9634.5	9817.28	0.617783	0.00303514	GO:0001934(BP:positive regulation of protein phosphorylation);GO:0010243(BP:response to organonitrogen compound);GO:0030033(BP:microvillus assembly);GO:0030036(BP:actin cytoskeleton organization);GO:0035556(BP:intracellular signal transduction);GO:0046330(BP:positive regulation of JNK cascade);GO:0048814(BP:regulation of dendrite morphogenesis);GO:0072659(BP:protein localization to plasma membran…			Nuclear	PF00780(CNH domain);PF00069(Protein kinase domain)
O54782	Epididymis-specific alpha-mannosidase	Man2b2	O54782	O54782;Q3TND6	Man2b2	Epididymis-specific alpha-mannosidase	MA2B2_MOUSE	4	8862.09	8037.19	7010.52	7969.93	14606.6	11792.3	12371.3	12923.4	0.616706	0.00805936	GO:0006013(BP:mannose metabolic process);GO:0009313(BP:oligosaccharide catabolic process);GO:0005576(CC:extracellular region);GO:0005764(CC:lysosome);GO:0043202(CC:lysosomal lumen);GO:0004559(MF:alpha-mannosidase activity);GO:0008496(MF:mannan endo-1,6-alpha-mannosidase activity);GO:0030246(MF:carbohydrate binding);GO:0046872(MF:metal ion binding)	mmu:17160(Man2b2)	mmu00511(Other glycan degradation)	Lysosomal	PF09261(Alpha mannosidase middle domain);PF01074(Glycosyl hydrolases family 38 N-terminal domain);PF07748(Glycosyl hydrolases family 38 C-terminal domain)
P46718	Programmed cell death protein 2	Pdcd2	P46718	P46718;A0A0R4J0N5;Q6RI66	Pdcd2	Programmed cell death protein 2	PDCD2_MOUSE	5	7578.31	8237.91	7548.37	7788.2	12688.8	11238.4	14479.3	12802.2	0.60835	0.0065087	GO:0006915(BP:apoptotic process);GO:0043065(BP:positive regulation of apoptotic process);GO:1901532(BP:regulation of hematopoietic progenitor cell differentiation);GO:1902035(BP:positive regulation of hematopoietic stem cell proliferation);GO:0005634(CC:nucleus);GO:0005737(CC:cytoplasm);GO:0003677(MF:DNA binding);GO:0019899(MF:enzyme binding);GO:0046872(MF:metal ion binding)	mmu:18567		Extracellular	PF01753(MYND finger);PF04194(Programmed cell death protein 2, C-terminal putative domain)
Q9QUQ5	Short transient receptor potential channel 4	Trpc4	Q9QUQ5	Q9QUQ5;Q9QX29;Q2KHN9;Q0VB97;Q8BNT2;Q8C8A8	Trpc4	Short transient receptor potential channel 4	TRPC4_MOUSE	1	5873.58	7900.72	10437.8	8070.7	13907.6	12013.3	14186.6	13369.2	0.60368	0.0234872	GO:0006816(BP:calcium ion transport);GO:0014051(BP:gamma-aminobutyric acid secretion);GO:0048709(BP:oligodendrocyte differentiation);GO:0051480(BP:regulation of cytosolic calcium ion concentration);GO:0051924(BP:regulation of calcium ion transport);GO:0070509(BP:calcium ion import);GO:0070588(BP:calcium ion transmembrane transport);GO:0099605(BP:regulation of action potential firing rate);GO:0106…	mmu:22066(Trpc4)	mmu04929(GnRH secretion);mmu04360(Axon guidance)	PlasmaMembrane	PF00520(Ion transport protein);PF08344(Transient receptor ion channel II);PF12796(Ankyrin repeats (3 copies));PF00023(Ankyrin repeat)
Q3TNH0	Thymopoietin	Tmpo	Q3TNH0	Q3TNH0	Tmpo	Thymopoietin	Q3TNH0_MOUSE	3	6609	7472.82	11338.7	8473.51	12697.7	15582.1	14059	14112.9	0.600407	0.0281722	GO:0005635(CC:nuclear envelope);GO:0016020(CC:membrane);GO:0003677(MF:DNA binding)			Nuclear	PF08198(Thymopoietin protein);PF03020(LEM domain)
P11609	Antigen-presenting glycoprotein CD1d1	Cd1d1	P11609	P11609;A0A0R4J090;B9VQY2;E9Q395;Q7TMK5	Cd1d1	Antigen-presenting glycoprotein CD1d1	CD1D1_MOUSE	7	13597.2	14496.9	9274.96	12456.4	20171.4	22396.7	19774.8	20781	0.599412	0.00997001	GO:0001865(BP:NK T cell differentiation);GO:0001916(BP:positive regulation of T cell mediated cytotoxicity);GO:0006955(BP:immune response);GO:0019882(BP:antigen processing and presentation);GO:0032729(BP:positive regulation of interferon-gamma production);GO:0032743(BP:positive regulation of interleukin-2 production);GO:0032753(BP:positive regulation of interleukin-4 production);GO:0033084(BP:reg…	mmu:12479(Cd1d1)	mmu04530(Tight junction);mmu04640(Hematopoietic cell lineage);mmu05146(Amoebiasis)	Extracellular	PF16497(MHC-I family domain);PF07654(Immunoglobulin C1-set domain)
Q60603	Potassium voltage-gated channel subfamily H member 1	Kcnh1	Q60603	Q60603;Q920E3;A0A1L1M1J8;Q32MR7;Q3UHC9;Q6NZH0	Kcnh1	Potassium voltage-gated channel subfamily H member 1	KCNH1_MOUSE	1	6019.11		4584.23	5301.67	9580.43	9009.76	8178.12	8922.77	0.594173	0.0169254	GO:0001964(BP:startle response);GO:0034220(BP:ion transmembrane transport);GO:0034765(BP:regulation of ion transmembrane transport);GO:0042127(BP:regulation of cell population proliferation);GO:0042391(BP:regulation of membrane potential);GO:0048015(BP:phosphatidylinositol-mediated signaling);GO:0071277(BP:cellular response to calcium ion);GO:0071805(BP:potassium ion transmembrane transport);GO:0…	mmu:16510		PlasmaMembrane	PF13426(PAS domain);PF00027(Cyclic nucleotide-binding domain);PF00520(Ion transport protein)
Q9D7A6	Signal recognition particle 19 kDa protein	Srp19	Q9D7A6	Q9D7A6;G5E8T3;Q3UXK5;Q9D104;Q8BZ07;Q9CRF7	Srp19	Signal recognition particle 19 kDa protein	SRP19_MOUSE	4	5354.25	11038.1	12097.5	9496.62	17333.3	16419.9	14353.8	16035.7	0.592218	0.0450743	GO:0006617(BP:SRP-dependent cotranslational protein targeting to membrane, signal sequence recognition);GO:0005730(CC:nucleolus);GO:0005786(CC:signal recognition particle, endoplasmic reticulum targeting);GO:0005829(CC:cytosol);GO:0016604(CC:nuclear body);GO:0048500(CC:signal recognition particle);GO:0003723(MF:RNA binding);GO:0008312(MF:7S RNA binding)			Cytoplasmic	PF01922(SRP19 protein)
A0A1D5RLU3	Voltage-dependent R-type calcium channel subunit alpha	Cacna1e	A0A1D5RLU3	A0A1D5RLU3	Cacna1e	Voltage-dependent R-type calcium channel subunit alpha	A0A1D5RLU3_MOUSE	2	9899.66	9591.76	11789.6	10427	17256	19692.1	16091.1	17679.7	0.589772	0.00456951	GO:0003008(BP:system process);GO:0034765(BP:regulation of ion transmembrane transport);GO:0005891(CC:voltage-gated calcium channel complex);GO:0005245(MF:voltage-gated calcium channel activity);GO:0005509(MF:calcium ion binding)				PF08763(Voltage gated calcium channel IQ domain);PF16905(Voltage-dependent L-type calcium channel, IQ-associated);PF00520(Ion transport protein)
Q64327	Male-enhanced antigen 1	Mea1	Q64327	Q64327;A0A3B2WB12;Q9DB93	Mea1	Male-enhanced antigen 1	MEA1_MOUSE	2	22186.8		19627	20906.9	42139	32242.3	36068.3	36816.5	0.567867	0.0255387	GO:0007283(BP:spermatogenesis);GO:0030154(BP:cell differentiation);GO:0005737(CC:cytoplasm)	mmu:17256		Cytoplasmic;Nuclear	PF06910(Male enhanced antigen 1 (MEA1))
Q9D0K1	Peroxisomal membrane protein PEX13	Pex13	Q9D0K1	Q9D0K1	Pex13	Peroxisomal membrane protein PEX13	PEX13_MOUSE	2	6779.07	5187.31	4288.22	5418.2	10501.8	9531.67	9105.16	9712.88	0.557837	0.00684307	GO:0001561(BP:fatty acid alpha-oxidation);GO:0001764(BP:neuron migration);GO:0001967(BP:suckling behavior);GO:0007626(BP:locomotory behavior);GO:0016560(BP:protein import into peroxisome matrix, docking);GO:0016561(BP:protein import into peroxisome matrix, translocation);GO:0021795(BP:cerebral cortex cell migration);GO:0034614(BP:cellular response to reactive oxygen species);GO:0060152(BP:microtu…	mmu:72129(Pex13)	mmu04146(Peroxisome)	PlasmaMembrane	PF04088(Peroxin 13, N-terminal region);PF14604(Variant SH3 domain)
O70584	Homeobox protein Nkx-2.8	Nkx2-2	O70584;P42586	O70584;P42586;Q3URZ4;Q8BRS9;Q3TRC3;Q9EQM2	Nkx2-2;Nkx2-8	Homeobox protein Nkx-2.8	NKX22_MOUSE;NKX28_MOUSE	1	90343	68922.3	94011.6	84425.6		156366	146879	151622	0.556815	0.00815516	GO:0006351(BP:transcription, DNA-templated);GO:0006357(BP:regulation of transcription by RNA polymerase II);GO:0006366(BP:transcription by RNA polymerase II);GO:0007409(BP:axonogenesis);GO:0030154(BP:cell differentiation);GO:0030323(BP:respiratory tube development);GO:0030324(BP:lung development);GO:0045944(BP:positive regulation of transcription by RNA polymerase II);GO:0050673(BP:epithelial cel…	mmu:18094			PF00046(Homeodomain)
G3UY75	protein-tyrosine-phosphatase	Ptprd	G3UY75	G3UY75	Ptprd	protein-tyrosine-phosphatase	G3UY75_MOUSE	1	3902.34	3096.26	2811.45	3270.02	5861.02	5625.39	6414.03	5966.81	0.548034	0.00256225	GO:0007399(BP:nervous system development);GO:0016043(BP:cellular component organization);GO:0016311(BP:dephosphorylation);GO:0051128(BP:regulation of cellular component organization);GO:0016020(CC:membrane);GO:0004725(MF:protein tyrosine phosphatase activity)				PF00102(Protein-tyrosine phosphatase);PF00041(Fibronectin type III domain);PF13927(Immunoglobulin domain);PF07679(Immunoglobulin I-set domain)
Q3UMF9	Failed axon connections homolog	Faxc	Q3UMF9	Q3UMF9;Q6PB64	Faxc	Failed axon connections homolog	FAXC_MOUSE	3	10551.2	7448.42	13415.6	10471.7	23748.4	17695	15976.8	19140.1	0.547111	0.0411845	GO:0005737(CC:cytoplasm);GO:0016020(CC:membrane)	mmu:76132		Cytoplasmic	PF19333(Failed axon connections homolog N-terminus);PF17172(Glutathione S-transferase N-terminal domain);PF17171(Glutathione S-transferase, C-terminal domain)
Q8BPG6	Inactive C-alpha-formylglycine-generating enzyme 2	Sumf2	Q8BPG6	Q8BPG6;Q3TM08;Q0VDW5	Sumf2	Inactive C-alpha-formylglycine-generating enzyme 2	SUMF2_MOUSE	4	9728.33	10164	6372.67	8755	16006	16868	15178.5	16017.5	0.54659	0.0049423	GO:0005783(CC:endoplasmic reticulum);GO:0005788(CC:endoplasmic reticulum lumen);GO:0042802(MF:identical protein binding);GO:0046872(MF:metal ion binding)	mmu:67902		Extracellular;Mitochondrial	PF03781(Sulfatase-modifying factor enzyme 1)
Q8BSU7	MOB kinase activator 3A	Mob3a	Q8BSU7	Q8BSU7	Mob3a	MOB kinase activator 3A	MOB3A_MOUSE	2	6431.34	8057.5	5014.06	6500.97	11294	15791.1	10078.1	12387.7	0.524791	0.039047	GO:0001934(BP:positive regulation of protein phosphorylation);GO:0007165(BP:signal transduction);GO:0005634(CC:nucleus);GO:0005737(CC:cytoplasm);GO:0030295(MF:protein kinase activator activity);GO:0046872(MF:metal ion binding)	mmu:208228		Mitochondrial;Nuclear	PF03637(Mob1/phocein family)
Q00342	Receptor-type tyrosine-protein kinase FLT3	Flt3	Q00342	Q00342;Q3UEW6;Q3TQF1;Q8BR20	Flt3	Receptor-type tyrosine-protein kinase FLT3	FLT3_MOUSE	1	3069.95	4036.84	5886.94	4331.24	6564.89	10729.4	8219.97	8504.75	0.509273	0.0465222	GO:0001776(BP:leukocyte homeostasis);GO:0001934(BP:positive regulation of protein phosphorylation);GO:0002318(BP:myeloid progenitor cell differentiation);GO:0002320(BP:lymphoid progenitor cell differentiation);GO:0002328(BP:pro-B cell differentiation);GO:0002572(BP:pro-T cell differentiation);GO:0007169(BP:transmembrane receptor protein tyrosine kinase signaling pathway);GO:0008283(BP:cell popula…	mmu:14255(Flt3)	mmu04010(MAPK signaling pathway);mmu04014(Ras signaling pathway);mmu04151(PI3K-Akt signaling pathway);mmu04640(Hematopoietic cell lineage);mmu05200(Pathways in cancer);mmu05202(Transcriptional misregulation in cancer);mmu05230(Central carbon metabolism in cancer);mmu05221(Acute myeloid leukemia)	PlasmaMembrane	PF07714(Protein tyrosine and serine/threonine kinase);PF00047(Immunoglobulin domain)
Q8R2N2	U3 small nucleolar RNA-associated protein 4 homolog	Utp4	Q8R2N2	Q8R2N2;Q3UJY3	Utp4	U3 small nucleolar RNA-associated protein 4 homolog	UTP4_MOUSE	2	2209.57	3193.67	1537.97	2313.74	3885.5	5191.33	4681.87	4586.23	0.504496	0.020685	GO:0000462(BP:maturation of SSU-rRNA from tricistronic rRNA transcript (SSU-rRNA, 5.8S rRNA, LSU-rRNA));GO:0006355(BP:regulation of transcription, DNA-templated);GO:0030490(BP:maturation of SSU-rRNA);GO:0042274(BP:ribosomal small subunit biogenesis);GO:0001650(CC:fibrillar center);GO:0005694(CC:chromosome);GO:0005730(CC:nucleolus);GO:0030686(CC:90S preribosome);GO:0032040(CC:small-subunit process…			Mitochondrial	PF00400(WD domain, G-beta repeat)
Q99PM3	Transcription initiation factor IIA subunit 1	Gtf2a1	Q99PM3	Q99PM3;Q0VGZ0;Q3USX2	Gtf2a1	Transcription initiation factor IIA subunit 1	TF2AA_MOUSE	1	6912.67	8626.92	8936.67	8158.75	14876.1		17702.8	16289.5	0.500861	0.00880462	GO:0006366(BP:transcription by RNA polymerase II);GO:0045944(BP:positive regulation of transcription by RNA polymerase II);GO:0051123(BP:RNA polymerase II preinitiation complex assembly);GO:0060261(BP:positive regulation of transcription initiation from RNA polymerase II promoter);GO:0005634(CC:nucleus);GO:0005654(CC:nucleoplasm);GO:0005669(CC:transcription factor TFIID complex);GO:0005672(CC:tra…	mmu:83602(Gtf2a1)	mmu03022(Basal transcription factors);mmu05203(Viral carcinogenesis)	Nuclear	PF03153(Transcription factor IIA, alpha/beta subunit)
A6PWP7	MAP-kinase activating death domain (Fragment)	Madd	A6PWP7	A6PWP7	Madd	MAP-kinase activating death domain (Fragment)	A6PWP7_MOUSE	1	100774	56779.4	79275.7	78943	158529	150777	165615	158307	0.498671	0.00407636
Q61086	Frizzled-3	Fzd3	Q61086	Q61086;Q3UYZ0;Q3TUV1	Fzd3	Frizzled-3	FZD3_MOUSE	3	2705.72		4766.21	3735.97	6678.07	8747.32	7396.49	7607.29	0.491103	0.038645	GO:0001736(BP:establishment of planar polarity);GO:0001843(BP:neural tube closure);GO:0001942(BP:hair follicle development);GO:0002052(BP:positive regulation of neuroblast proliferation);GO:0009410(BP:response to xenobiotic stimulus);GO:0030901(BP:midbrain development);GO:0033278(BP:cell proliferation in midbrain);GO:0035567(BP:non-canonical Wnt signaling pathway);GO:0036342(BP:post-anal tail mor…	mmu:14365(Fzd3)	mmu04310(Wnt signaling pathway);mmu04390(Hippo signaling pathway);mmu04150(mTOR signaling pathway);mmu04550(Signaling pathways regulating pluripotency of stem cells);mmu04916(Melanogenesis);mmu04360(Axon guidance);mmu05200(Pathways in cancer);mmu05206(MicroRNAs in cancer);mmu05205(Proteoglycans in cancer);mmu05225(Hepatocellular carcinoma);mmu05226(Gastric cancer);mmu05217(Basal cell carcinoma);m…	PlasmaMembrane	PF01534(Frizzled/Smoothened family membrane region);PF01392(Fz domain)
Q9DCB1	High mobility group nucleosome-binding domain-containing protein 3	Hmgn3	Q9DCB1	Q9DCB1;A0A087WSB8	Hmgn3	High mobility group nucleosome-binding domain-containing protein 3	HMGN3_MOUSE	2	10306.3	9899.88	3396.57	7867.58	13926.8	18204.2	16298.4	16143.1	0.487364	0.0318089	GO:0006325(BP:chromatin organization);GO:0006357(BP:regulation of transcription by RNA polymerase II);GO:0006366(BP:transcription by RNA polymerase II);GO:0045944(BP:positive regulation of transcription by RNA polymerase II);GO:0061178(BP:regulation of insulin secretion involved in cellular response to glucose stimulus);GO:0000785(CC:chromatin);GO:0005634(CC:nucleus);GO:0005654(CC:nucleoplasm);GO…	mmu:94353		Nuclear	PF01101(HMG14 and HMG17)
Q9DCF1	Transmembrane protein 25	Tmem25	Q9DCF1	Q9DCF1;A0A1N9MYB8;Q3U4J4	Tmem25	Transmembrane protein 25	TMM25_MOUSE	1	14799.2	13849.2		14324.2	31863.5	25043.7	33066.2	29991.1	0.477614	0.0169266	GO:0031647(BP:regulation of protein stability);GO:0090394(BP:negative regulation of excitatory postsynaptic potential);GO:0005576(CC:extracellular region);GO:0005764(CC:lysosome);GO:0005770(CC:late endosome);GO:0005886(CC:plasma membrane)	mmu:71687		Extracellular	PF08205(CD80-like C2-set immunoglobulin domain)
O88878	AN1-type zinc finger protein 5	Zfand5	O88878	O88878	Zfand5	AN1-type zinc finger protein 5	ZFAN5_MOUSE	3	2630.48	3857.09	3069.44	3185.67	7603.27	5695.05	6803.38	6700.57	0.475433	0.00596432	GO:0001701(BP:in utero embryonic development);GO:0001944(BP:vasculature development);GO:0003016(BP:respiratory system process);GO:0010761(BP:fibroblast migration);GO:0048008(BP:platelet-derived growth factor receptor signaling pathway);GO:0048705(BP:skeletal system morphogenesis);GO:0048745(BP:smooth muscle tissue development);GO:0060324(BP:face development);GO:0005737(CC:cytoplasm);GO:0003677(MF…	mmu:22682		Nuclear	PF01754(A20-like zinc finger);PF01428(AN1-like Zinc finger)
F6VMS8	SH3-domain GRB2-like (endophilin) interacting protein 1 (Fragment)	Sgip1	F6VMS8	F6VMS8	Sgip1	SH3-domain GRB2-like (endophilin) interacting protein 1 (Fragment)	F6VMS8_MOUSE	2	8338.36		6396.59	7367.48	16448.7	21251.1	13895.3	17198.4	0.428382	0.0419057
P42925	Peroxisomal membrane protein 2	Pxmp2	P42925	P42925;D6REH1;Q5D073	Pxmp2	Peroxisomal membrane protein 2	PXMP2_MOUSE	4	96598.6	161795	90060	116151	377677	227299	232117	279031	0.416266	0.0401693	GO:0005737(CC:cytoplasm);GO:0005739(CC:mitochondrion);GO:0005777(CC:peroxisome);GO:0005778(CC:peroxisomal membrane);GO:0032991(CC:protein-containing complex)	mmu:19301(Pxmp2)	mmu04146(Peroxisome)	PlasmaMembrane	PF04117(Mpv17 / PMP22 family)
Q9DA08	SAGA-associated factor 29	Sgf29	Q9DA08	Q9DA08;A0A0U1RNS1	Sgf29	SAGA-associated factor 29	SGF29_MOUSE	2	2093.87	3429.45		2761.66	5923.37	7172.18	8381.08	7158.88	0.385767	0.0243538	GO:0000122(BP:negative regulation of transcription by RNA polymerase II);GO:0006282(BP:regulation of DNA repair);GO:0006355(BP:regulation of transcription, DNA-templated);GO:0006357(BP:regulation of transcription by RNA polymerase II);GO:0031063(BP:regulation of histone deacetylation);GO:0043484(BP:regulation of RNA splicing);GO:0045815(BP:epigenetic maintenance of chromatin in transcription-comp…	mmu:75565		Cytoplasmic;Nuclear	PF07039(SGF29 tudor-like domain)
Q91XQ0	Dynein axonemal heavy chain 8	Dnah8	Q91XQ0	Q91XQ0	Dnah8	Dynein axonemal heavy chain 8	DYH8_MOUSE	2	5655.32		8632.5	7143.91	22124.2	23511.6	19166.1	21600.6	0.330727	0.00539757	GO:0036158(BP:outer dynein arm assembly);GO:0060294(BP:cilium movement involved in cell motility);GO:0005874(CC:microtubule);GO:0005930(CC:axoneme);GO:0036126(CC:sperm flagellum);GO:0036157(CC:outer dynein arm);GO:0003777(MF:microtubule motor activity);GO:0005524(MF:ATP binding);GO:0008569(MF:minus-end-directed microtubule motor activity);GO:0016887(MF:ATP hydrolysis activity);GO:0045505(MF:dynei…	mmu:13417(Dnah8)	mmu04814(Motor proteins);mmu05014(Amyotrophic lateral sclerosis);mmu05016(Huntington disease);mmu05022(Pathways of neurodegeneration - multiple diseases)	Cytoplasmic;Nuclear	PF12775(P-loop containing dynein motor region);PF12780(P-loop containing dynein motor region D4);PF17857(AAA+ lid domain);PF12781(ATP-binding dynein motor region);PF08393(Dynein heavy chain, N-terminal region 2);PF03028(Dynein heavy chain region D6 P-loop domain);PF18198(Dynein heavy chain AAA lid domain);PF17852(Dynein heavy chain AAA lid domain);PF18199(Dynein heavy chain C-terminal domain);PF1…
Protein	Protein Description	Gene Name	PG.ProteinGroups	PG.ProteinAccessions	PG.Genes	PG.ProteinDescriptions	PG.ProteinNames	SequenceNumber	MBE1	MBE2	MBE3	average MBE	MDE1	MDE2	MDE3	average MDE	MBE/MDE	t test p value	GO annotations	KO(Name)	Pathways	Subcellular localization	Domain
A0A0R4J1Q0	Enhancer of mRNA-decapping protein 4	Edc4	A0A0R4J1Q0;D6RE33;F6V5I7;F6ZJ27;G5E896	A0A0R4J1Q0;D6RE33;G5E896;F6V5I7;F6ZJ27	Edc4	Enhancer of mRNA-decapping protein 4	A0A0R4J1Q0_MOUSE;D6RE33_MOUSE;F6V5I7_MOUSE;F6ZJ27_MOUSE;G5E896_MOUSE	1	25946.7	11973.4	16528.6								GO:0031087(BP:deadenylation-independent decapping of nuclear-transcribed mRNA);GO:0000932(CC:P-body)			Nuclear	PF16529(WD40 region of Ge1, enhancer of mRNA-decapping protein);PF21289(Enhancer of mRNA-decapping protein 4, C-terminal)
A2AI14	Glutamate receptor	Grin1	A2AI14;A2AI16;A2AI20;A2AI21	A2AI21;A2AI14;A2AI16;A2AI20	Grin1	Glutamate receptor	A2AI14_MOUSE;A2AI16_MOUSE;A2AI20_MOUSE;A2AI21_MOUSE	1	6537.08		13146.3								GO:0042221(BP:response to chemical);GO:0017146(CC:NMDA selective glutamate receptor complex);GO:0045211(CC:postsynaptic membrane);GO:0004970(MF:ionotropic glutamate receptor activity)				PF00060(Ligand-gated ion channel);PF00497(Bacterial extracellular solute-binding proteins, family 3);PF01094(Receptor family ligand binding region);PF10613(Ligated ion channel L-glutamate- and glycine-binding site)
F6VSK8	Integrin alpha 6 (Fragment)	Itga6	F6VSK8;Q8CC06	F6VSK8;Q8BR82;Q8CC06	Itga6	Integrin alpha 6 (Fragment)	F6VSK8_MOUSE;Q8CC06_MOUSE	1		5546.47	1198.1								GO:0007155(BP:cell adhesion);GO:0007229(BP:integrin-mediated signaling pathway);GO:0008305(CC:integrin complex)				PF20805(Integrin alpha Ig-like domain 2);PF08441(Integrin alpha Ig-like domain 1);PF20806(Integrin alpha Ig-like domain 3);PF00357(Integrin alpha cytoplasmic region)
P05627	Transcription factor Jun	Jun	P05627	P05627;Q3US19;Q3V255;Q52L79	Jun	Transcription factor Jun	JUN_MOUSE	1	3133.53		1663.72								GO:0000122(BP:negative regulation of transcription by RNA polymerase II);GO:0001525(BP:angiogenesis);GO:0001774(BP:microglial cell activation);GO:0001836(BP:release of cytochrome c from mitochondria);GO:0001889(BP:liver development);GO:0001938(BP:positive regulation of endothelial cell proliferation);GO:0003151(BP:outflow tract morphogenesis);GO:0006351(BP:transcription, DNA-templated);GO:0006355…	mmu:16476(Jun)	mmu04010(MAPK signaling pathway);mmu04012(ErbB signaling pathway);mmu04310(Wnt signaling pathway);mmu04668(TNF signaling pathway);mmu04024(cAMP signaling pathway);mmu04137(Mitophagy - animal);mmu04210(Apoptosis);mmu04510(Focal adhesion);mmu04530(Tight junction);mmu04620(Toll-like receptor signaling pathway);mmu04621(NOD-like receptor signaling pathway);mmu04625(C-type lectin receptor signaling pa…	Nuclear	PF00170(bZIP transcription factor);PF03957(Jun-like transcription factor)
P08101	Low affinity immunoglobulin gamma Fc region receptor II	Fcgr2	P08101	P08101;A0A0B4J1E6;A0A0B4J1G1;E9Q415	Fcgr2	Low affinity immunoglobulin gamma Fc region receptor II	FCGR2_MOUSE	1	487.32	1419.38									GO:0001811(BP:negative regulation of type I hypersensitivity);GO:0002434(BP:immune complex clearance);GO:0002638(BP:negative regulation of immunoglobulin production);GO:0002862(BP:negative regulation of inflammatory response to antigenic stimulus);GO:0002865(BP:negative regulation of acute inflammatory response to antigenic stimulus);GO:0002924(BP:negative regulation of humoral immune response me…	mmu:14130(Fcgr2b)	mmu04145(Phagosome);mmu04662(B cell receptor signaling pathway);mmu04666(Fc gamma R-mediated phagocytosis);mmu04380(Osteoclast differentiation);mmu05162(Measles);mmu05150(Staphylococcus aureus infection);mmu05152(Tuberculosis)	Extracellular	PF13895(Immunoglobulin domain)
P20852	Cytochrome P450 2A5	Cyp2a5	P20852	P20852;F7B9W9;Q80XK1;Q91X75	Cyp2a5	Cytochrome P450 2A5	CP2A5_MOUSE	1	16489.2	105379									GO:0006805(BP:xenobiotic metabolic process);GO:0009804(BP:coumarin metabolic process);GO:0019373(BP:epoxygenase P450 pathway);GO:0035634(BP:response to stilbenoid);GO:0042168(BP:heme metabolic process);GO:0071276(BP:cellular response to cadmium ion);GO:0005737(CC:cytoplasm);GO:0005789(CC:endoplasmic reticulum membrane);GO:0005881(CC:cytoplasmic microtubule);GO:0043231(CC:intracellular membrane-bo…			PlasmaMembrane;Cytoplasmic	PF00067(Cytochrome P450)
P29037	TATA-box-binding protein	Tbp	P29037	P29037;Q6RI65;F8WJ67;Q91YM5	Tbp	TATA-box-binding protein	TBP_MOUSE	1	20988.8	40283.1	49536								GO:0006352(BP:DNA-templated transcription, initiation);GO:0006366(BP:transcription by RNA polymerase II);GO:0006383(BP:transcription by RNA polymerase III);GO:0042789(BP:mRNA transcription by RNA polymerase II);GO:0045893(BP:positive regulation of transcription, DNA-templated);GO:0051123(BP:RNA polymerase II preinitiation complex assembly);GO:0060261(BP:positive regulation of transcription initia…	mmu:21374(Tbp)	mmu03022(Basal transcription factors);mmu05203(Viral carcinogenesis);mmu05166(Human T-cell leukemia virus 1 infection);mmu05165(Human papillomavirus infection);mmu05016(Huntington disease);mmu05017(Spinocerebellar ataxia)	Nuclear	PF00352(Transcription factor TFIID (or TATA-binding protein, TBP))
Q02650	Paired box protein Pax-5	Pax5	Q02650	Q02650;A2AKM8;G3UW65;G3UX39;G3UZ71;V9GXS5;A2AKM5;A2AKM6;A2AKM7;G3UY80;G3UYK4;G3UZ86;G3V008;I6YXB9	Pax5	Paired box protein Pax-5	PAX5_MOUSE	1		11623.4	8815.16								GO:0000122(BP:negative regulation of transcription by RNA polymerase II);GO:0006355(BP:regulation of transcription, DNA-templated);GO:0006357(BP:regulation of transcription by RNA polymerase II);GO:0007283(BP:spermatogenesis);GO:0009887(BP:animal organ morphogenesis);GO:0021670(BP:lateral ventricle development);GO:0021987(BP:cerebral cortex development);GO:0030534(BP:adult behavior);GO:0035914(BP…	mmu:18507(Pax5)	mmu05202(Transcriptional misregulation in cancer)	Nuclear	PF00292('Paired box' domain);PF12403(Paired-box protein 2 C terminal)
Q3TUF7	YEATS domain-containing protein 2	Yeats2	Q3TUF7	Q3TUF7;A0A338P697;B9EKJ4	Yeats2	YEATS domain-containing protein 2	YETS2_MOUSE	1		182106	190224								GO:0000122(BP:negative regulation of transcription by RNA polymerase II);GO:0006338(BP:chromatin remodeling);GO:0006355(BP:regulation of transcription, DNA-templated);GO:0006357(BP:regulation of transcription by RNA polymerase II);GO:0031063(BP:regulation of histone deacetylation);GO:0045892(BP:negative regulation of transcription, DNA-templated);GO:0045995(BP:regulation of embryonic development)…	mmu:208146		Nuclear	PF03366(YEATS family)
Q3U0X9	IRG-type G domain-containing protein	Gm4841	Q3U0X9;U5NGD4	B9EKG5;E9QAA8;Q3U0X9;U5NGD4	Gm4841;Irga3	IRG-type G domain-containing protein	Q3U0X9_MOUSE;U5NGD4_MUSMM	1	2805.56	4605.89									GO:0006952(BP:defense response);GO:0035458(BP:cellular response to interferon-beta);GO:0098542(BP:defense response to other organism);GO:0005789(CC:endoplasmic reticulum membrane);GO:0003924(MF:GTPase activity);GO:0005525(MF:GTP binding)				PF05049(Interferon-inducible GTPase (IIGP))
Q3UGP9	Leucine-rich repeat-containing protein 58	Lrrc58	Q3UGP9	Q3UGP9	Lrrc58	Leucine-rich repeat-containing protein 58	LRC58_MOUSE	1		3561.95	4430.8								GO:0007165(BP:signal transduction)	mmu:320184		Extracellular;Cytoplasmic;Nuclear	PF13855(Leucine rich repeat)
Q61085	Rhophilin-1	Rhpn1	Q61085	Q61085;E9Q7Q7;Q5DTT9	Rhpn1	Rhophilin-1	RHPN1_MOUSE	1	28297.5		33281.2								GO:0001822(BP:kidney development);GO:0003094(BP:glomerular filtration);GO:0006508(BP:proteolysis);GO:0007165(BP:signal transduction);GO:0048041(BP:focal adhesion assembly);GO:0051497(BP:negative regulation of stress fiber assembly);GO:0097018(BP:renal albumin absorption);GO:0120039(BP:plasma membrane bounded cell projection morphogenesis);GO:0005829(CC:cytosol);GO:0005886(CC:plasma membrane);GO:0…	mmu:14787		Cytoplasmic;Nuclear	PF02185(Hr1 repeat);PF03097(BRO1-like domain);PF00595(PDZ domain)
Q6A051	Attractin-like protein 1	Atrnl1	Q6A051	Q6A051	Atrnl1	Attractin-like protein 1	ATRN1_MOUSE	2	13968.3	7995.88	11034								GO:0007186(BP:G protein-coupled receptor signaling pathway);GO:0005886(CC:plasma membrane);GO:0005112(MF:Notch binding);GO:0030246(MF:carbohydrate binding)	mmu:226255		Extracellular	PF01437(Plexin repeat);PF13418(Galactose oxidase, central domain);PF01344(Kelch motif);PF00431(CUB domain);PF13854(Kelch motif)
Q6P0X2	Zinc finger protein 511	Znf511	Q6P0X2	Q6P0X2;A0A1B0GR70;A0A1B0GSJ9	Znf511	Zinc finger protein 511	ZN511_MOUSE	1	1968.76	1243.15									GO:0005634(CC:nucleus);GO:0003677(MF:DNA binding);GO:0046872(MF:metal ion binding)	mmu:69752		Extracellular;Nuclear
Q6PGF3	Mediator of RNA polymerase II transcription subunit 16	Med16	Q6PGF3	Q6PGF3;E9QP84;G3UW74;Q3UET8	Med16	Mediator of RNA polymerase II transcription subunit 16	MED16_MOUSE	1	4543.51		5366.89								GO:0006366(BP:transcription by RNA polymerase II);GO:0032968(BP:positive regulation of transcription elongation from RNA polymerase II promoter);GO:0045893(BP:positive regulation of transcription, DNA-templated);GO:0051123(BP:RNA polymerase II preinitiation complex assembly);GO:0060261(BP:positive regulation of transcription initiation from RNA polymerase II promoter);GO:0005634(CC:nucleus);GO:00…			Extracellular;PlasmaMembrane;Nuclear	PF20719(Mediator complex subunit 16, C-terminal);PF00400(WD domain, G-beta repeat);PF20718(Mediator complex subunit 16, central helical bridge);PF11635(Mediator complex subunit 16, N-terminal)
Q6RUT8	Coiled-coil domain-containing protein 154	Ccdc154	Q6RUT8	Q6RUT8;A0A570Y9P0;S4R1F0	Ccdc154	Coiled-coil domain-containing protein 154	CC154_MOUSE	1	873.961	727.401									GO:0035630(BP:bone mineralization involved in bone maturation);GO:0042475(BP:odontogenesis of dentin-containing tooth);GO:0044691(BP:tooth eruption);GO:0045453(BP:bone resorption);GO:0005769(CC:early endosome)	mmu:207209		Cytoplasmic	PF15450(Coiled-coil domain-containing protein 154)
Q80U16	Rho family-interacting cell polarization regulator 2	Ripor2	Q80U16	Q80U16;A0A5F8MPY8;A6PW28	Ripor2	Rho family-interacting cell polarization regulator 2	RIPR2_MOUSE	2	11156.1		21098.2								GO:0006935(BP:chemotaxis);GO:0007155(BP:cell adhesion);GO:0007162(BP:negative regulation of cell adhesion);GO:0007517(BP:muscle organ development);GO:0007605(BP:sensory perception of sound);GO:0035024(BP:negative regulation of Rho protein signal transduction);GO:0042130(BP:negative regulation of T cell proliferation);GO:0045184(BP:establishment of protein localization);GO:0045663(BP:positive regu…	mmu:193385		Nuclear	PF15903(Filopodia upregulated, FAM65)
Q8BH01	Transmembrane and coiled-coil domain-containing protein 3	Tmco3	Q8BH01	Q8BH01	Tmco3	Transmembrane and coiled-coil domain-containing protein 3	TMCO3_MOUSE	1	23037.6	28173.8									GO:0016020(CC:membrane);GO:0015386(MF:potassium:proton antiporter activity)	mmu:234076		PlasmaMembrane	PF00999(Sodium/hydrogen exchanger family)
Q8BHE0	Proline-rich protein 11	Prr11	Q8BHE0	Q8BHE0	Prr11	Proline-rich protein 11	PRR11_MOUSE	1	2283.02		2319.82								GO:0051726(BP:regulation of cell cycle);GO:0005634(CC:nucleus);GO:0005737(CC:cytoplasm)	mmu:270906		Nuclear
Q8BKK4	Protein phosphatase 1 regulatory subunit 1C	Ppp1r1c	Q8BKK4	Q8BKK4	Ppp1r1c	Protein phosphatase 1 regulatory subunit 1C	PPR1C_MOUSE	2		19683.6	15252.7								GO:0007049(BP:cell cycle);GO:0035556(BP:intracellular signal transduction);GO:0051301(BP:cell division);GO:0005737(CC:cytoplasm);GO:0004864(MF:protein phosphatase inhibitor activity)	mmu:75276		Nuclear	PF05395(Protein phosphatase inhibitor 1/DARPP-32)
Q8BLD6	Ankyrin repeat domain-containing protein 55	Ankrd55	Q8BLD6	Q8BLD6;A7MCU1;E9Q0E9;Q3TBP6;Q8BV14;Q8BYH9	Ankrd55	Ankyrin repeat domain-containing protein 55	ANR55_MOUSE	1		6103.27	6712.33									mmu:77318		Nuclear	PF12796(Ankyrin repeats (3 copies));PF13637(Ankyrin repeats (many copies))
Q8BSV3	BEN domain-containing protein 7	Bend7	Q8BSV3	Q8BSV3;A2AMN2;B7ZMX8;Q0VE44	Bend7	BEN domain-containing protein 7	BEND7_MOUSE	1	46004.7	47073.6									GO:0003677(MF:DNA binding)	mmu:209645		Nuclear	PF10523(BEN domain)
Q8C0R0	Ubiquitin carboxyl-terminal hydrolase 37	Usp37	Q8C0R0	Q8C0R0;A0A0R4J2D0	Usp37	Ubiquitin carboxyl-terminal hydrolase 37	UBP37_MOUSE	1		2668.24	2500.8								GO:0000082(BP:G1/S transition of mitotic cell cycle);GO:0006275(BP:regulation of DNA replication);GO:0016579(BP:protein deubiquitination);GO:0035871(BP:protein K11-linked deubiquitination);GO:0051301(BP:cell division);GO:0071108(BP:protein K48-linked deubiquitination);GO:0005634(CC:nucleus);GO:0005829(CC:cytosol);GO:0004197(MF:cysteine-type endopeptidase activity);GO:0004843(MF:cysteine-type deub…	mmu:319651		Nuclear	PF16674(N-terminal of ubiquitin carboxyl-terminal hydrolase 37);PF02809(Ubiquitin interaction motif);PF00443(Ubiquitin carboxyl-terminal hydrolase)
Q8CHG5	Apoptosis-resistant E3 ubiquitin protein ligase 1	Arel1	Q8CHG5	Q8CHG5;Q3U3Y1;Q3UGL0;E9PZX5	Arel1	Apoptosis-resistant E3 ubiquitin protein ligase 1	AREL1_MOUSE	1	2381.75		2694.27								GO:0006511(BP:ubiquitin-dependent protein catabolic process);GO:0006915(BP:apoptotic process);GO:0016567(BP:protein ubiquitination);GO:0043066(BP:negative regulation of apoptotic process);GO:0050727(BP:regulation of inflammatory response);GO:0070979(BP:protein K11-linked ubiquitination);GO:1990390(BP:protein K33-linked ubiquitination);GO:0005737(CC:cytoplasm);GO:0005829(CC:cytosol);GO:0004842(MF:…	mmu:68497		PlasmaMembrane	PF00632(HECT-domain (ubiquitin-transferase));PF00630(Filamin/ABP280 repeat)
Q8K194	U4/U6.U5 small nuclear ribonucleoprotein 27 kDa protein	Snrnp27	Q8K194	Q8K194	Snrnp27	U4/U6.U5 small nuclear ribonucleoprotein 27 kDa protein	SNR27_MOUSE	1		8307.99	18285.3								GO:0006397(BP:mRNA processing);GO:0008380(BP:RNA splicing);GO:0046540(CC:U4/U6 x U5 tri-snRNP complex)	mmu:66618(Snrnp27)	mmu03040(Spliceosome)	Nuclear	PF08648(U4/U6.U5 small nuclear ribonucleoproteins)
Q8VEJ4	Notchless protein homolog 1	Nle1	Q8VEJ4	Q8VEJ4;Q3TC83;Q3URT5	Nle1	Notchless protein homolog 1	NLE1_MOUSE	1	7378.69		4289.83								GO:0000027(BP:ribosomal large subunit assembly);GO:0000278(BP:mitotic cell cycle);GO:0001756(BP:somitogenesis);GO:0001822(BP:kidney development);GO:0001826(BP:inner cell mass cell differentiation);GO:0007219(BP:Notch signaling pathway);GO:0042273(BP:ribosomal large subunit biogenesis);GO:0045930(BP:negative regulation of mitotic cell cycle);GO:0048705(BP:skeletal system morphogenesis);GO:0061484(…	mmu:217011		Extracellular	PF00400(WD domain, G-beta repeat);PF08154(NLE (NUC135) domain)
Q91WE6	Threonylcarbamoyladenosine tRNA methylthiotransferase	Cdkal1	Q91WE6	Q91WE6	Cdkal1	Threonylcarbamoyladenosine tRNA methylthiotransferase	CDKAL_MOUSE	1	5637.15		3446.13								GO:0035600(BP:tRNA methylthiolation);GO:1990145(BP:maintenance of translational fidelity);GO:0005783(CC:endoplasmic reticulum);GO:0005789(CC:endoplasmic reticulum membrane);GO:0005791(CC:rough endoplasmic reticulum);GO:0035598(MF:N6-threonylcarbomyladenosine methylthiotransferase activity);GO:0046872(MF:metal ion binding);GO:0051539(MF:4 iron, 4 sulfur cluster binding);GO:0061712(MF:tRNA (N(6)-L-…	mmu:68916		Nuclear	PF00919(Uncharacterized protein family UPF0004);PF04055(Radical SAM superfamily);PF01938(TRAM domain)
Q924X2	Carnitine O-palmitoyltransferase 1, muscle isoform	Cpt1b	Q924X2	Q924X2;Q3UIM5	Cpt1b	Carnitine O-palmitoyltransferase 1, muscle isoform	CPT1B_MOUSE	5		7470.97	32135.4								GO:0006631(BP:fatty acid metabolic process);GO:0006635(BP:fatty acid beta-oxidation);GO:0009437(BP:carnitine metabolic process);GO:0009637(BP:response to blue light);GO:0015909(BP:long-chain fatty acid transport);GO:0005739(CC:mitochondrion);GO:0005741(CC:mitochondrial outer membrane);GO:0004095(MF:carnitine O-palmitoyltransferase activity)	mmu:12895(Cpt1b)	mmu00071(Fatty acid degradation);mmu04152(AMPK signaling pathway);mmu04148(Efferocytosis);mmu04922(Glucagon signaling pathway);mmu04920(Adipocytokine signaling pathway);mmu03320(PPAR signaling pathway);mmu04714(Thermogenesis);mmu05415(Diabetic cardiomyopathy);mmu04936(Alcoholic liver disease);mmu04931(Insulin resistance)	Mitochondrial	PF16484(Carnitine O-palmitoyltransferase N-terminus);PF00755(Choline/Carnitine o-acyltransferase)
Q99L48	60S ribosomal export protein NMD3	Nmd3	Q99L48	Q99L48	Nmd3	60S ribosomal export protein NMD3	NMD3_MOUSE	2	4442.74	11381.5									GO:0000055(BP:ribosomal large subunit export from nucleus);GO:0015031(BP:protein transport);GO:1902680(BP:positive regulation of RNA biosynthetic process);GO:1904751(BP:positive regulation of protein localization to nucleolus);GO:0005634(CC:nucleus);GO:0005654(CC:nucleoplasm);GO:0005730(CC:nucleolus);GO:0005737(CC:cytoplasm);GO:0030674(MF:protein-macromolecule adaptor activity);GO:0043023(MF:ribo…	mmu:97112(Nmd3)	mmu03013(Nucleocytoplasmic transport);mmu03008(Ribosome biogenesis in eukaryotes)	Nuclear	PF04981(NMD3 family);PF21193(NMD3 SH3 domain);PF21192(NMD3 OB-fold domain)
Q99LM9	Transcriptional adapter 1	Tada1	Q99LM9	Q99LM9	Tada1	Transcriptional adapter 1	TADA1_MOUSE	1	8092.9		9012.64								GO:0006282(BP:regulation of DNA repair);GO:0006357(BP:regulation of transcription by RNA polymerase II);GO:0043484(BP:regulation of RNA splicing);GO:0045893(BP:positive regulation of transcription, DNA-templated);GO:0000124(CC:SAGA complex);GO:0005634(CC:nucleus);GO:0005654(CC:nucleoplasm);GO:0005829(CC:cytosol);GO:0005925(CC:focal adhesion);GO:0003713(MF:transcription coactivator activity)	mmu:27878		Nuclear	PF12767(Transcriptional regulator of RNA polII, SAGA, subunit)
Q99MY8	Histone-lysine N-methyltransferase ASH1L	Ash1l	Q99MY8	Q99MY8	Ash1l	Histone-lysine N-methyltransferase ASH1L	ASH1L_MOUSE	1		22034.7	14875.2								GO:0000165(BP:MAPK cascade);GO:0001501(BP:skeletal system development);GO:0002674(BP:negative regulation of acute inflammatory response);GO:0006355(BP:regulation of transcription, DNA-templated);GO:0006366(BP:transcription by RNA polymerase II);GO:0006954(BP:inflammatory response);GO:0007249(BP:I-kappaB kinase/NF-kappaB signaling);GO:0007338(BP:single fertilization);GO:0009791(BP:post-embryonic d…	mmu:192195(Ash1l)	mmu00310(Lysine degradation)	Nuclear	PF00439(Bromodomain);PF01426(BAH domain);PF20826(PhD finger domain);PF17907(AWS domain);PF00856(SET domain)
Q9CQI4	Intraflagellar transport-associated protein	Iftap	Q9CQI4	Q9CQI4;H3BJ20;I1E4Y3;Z4YK27	Iftap	Intraflagellar transport-associated protein	IFTAP_MOUSE	1		8629.29	5338.19								GO:0007283(BP:spermatogenesis);GO:0007340(BP:acrosome reaction);GO:0009566(BP:fertilization);GO:0005829(CC:cytosol);GO:0097731(CC:9+0 non-motile cilium);GO:0120160(MF:intraciliary transport particle A binding)	mmu:68170		Nuclear	PF17722(Intraflagellar transport-associated protein)
Q9JK38	Glucosamine 6-phosphate N-acetyltransferase	Gnpnat1	Q9JK38	Q9JK38;A0A2I3BQS3;A0A2I3BQY4;A0A2I3BRH6;A0A2I3BRZ8;Q3THZ8;A0A2I3BQ33;A0A2I3BS07	Gnpnat1	Glucosamine 6-phosphate N-acetyltransferase	GNA1_MOUSE	2	16309.5	14736.6	8398.88								GO:0006041(BP:glucosamine metabolic process);GO:0006044(BP:N-acetylglucosamine metabolic process);GO:0006048(BP:UDP-N-acetylglucosamine biosynthetic process);GO:1990830(BP:cellular response to leukemia inhibitory factor);GO:0000139(CC:Golgi membrane);GO:0005770(CC:late endosome);GO:0005783(CC:endoplasmic reticulum);GO:0005793(CC:endoplasmic reticulum-Golgi intermediate compartment);GO:0005794(CC:…	mmu:54342(Gnpnat1)	mmu01250(Biosynthesis of nucleotide sugars);mmu00520(Amino sugar and nucleotide sugar metabolism)	Extracellular;Cytoplasmic	PF00583(Acetyltransferase (GNAT) family)
Q9QZS2	E3 ubiquitin-protein ligase RNF4	Rnf4	Q9QZS2	Q9QZS2;Q3TXE6;Q3ULB8	Rnf4	E3 ubiquitin-protein ligase RNF4	RNF4_MOUSE	1	9653.26		9287.09								GO:0016567(BP:protein ubiquitination);GO:0043161(BP:proteasome-mediated ubiquitin-dependent protein catabolic process);GO:0045893(BP:positive regulation of transcription, DNA-templated);GO:0045944(BP:positive regulation of transcription by RNA polymerase II);GO:0046685(BP:response to arsenic-containing substance);GO:0051865(BP:protein autoubiquitination);GO:0070534(BP:protein K63-linked ubiquitin…	mmu:19822		Nuclear	PF13639(Ring finger domain)
A0A0G2JE35	Rho guanine nucleotide exchange factor 9	Arhgef9	A0A0G2JE35;B1AXI6	A0A0G2JE35;B1AXI6	Arhgef9	Rho guanine nucleotide exchange factor 9	A0A0G2JE35_MOUSE;B1AXI6_MOUSE	1					33767.3		35498.5				GO:0005737(CC:cytoplasm);GO:0014069(CC:postsynaptic density);GO:0005085(MF:guanyl-nucleotide exchange factor activity)				PF07653(Variant SH3 domain);PF00621(RhoGEF domain);PF00169(PH domain)
A0A1L1SQ92	Coiled-coil domain containing 159	Ccdc159	A0A1L1SQ92	A0A1L1SQ92	Ccdc159	Coiled-coil domain containing 159	A0A1L1SQ92_MOUSE	1					11594.2		8038.13
A0A1L1ST07	Ankyrin repeat and death domain containing 1A (Fragment)	Ankdd1a	A0A1L1ST07;F8VQ39	A0A1L1ST07;F8VQ39	Ankdd1a	Ankyrin repeat and death domain containing 1A (Fragment)	A0A1L1ST07_MOUSE;F8VQ39_MOUSE	2					10903.2	3599.57	4234.77				GO:0007165(BP:signal transduction)				PF12796(Ankyrin repeats (3 copies))
A0A4E9FSP6	IgL2 (Fragment)	IGLC2	A0A4E9FSP6	A0A4E9FSP6	IGLC2	IgL2 (Fragment)	A0A4E9FSP6_MOUSE	3					10967.3		13654.3							Extracellular;Nuclear	PF07654(Immunoglobulin C1-set domain)
A2A4P0	ATP-dependent RNA helicase DHX8	Dhx8	A2A4P0	A2A4P0;A2A4N9;Q3UQQ4;Q5DTN5	Dhx8	ATP-dependent RNA helicase DHX8	DHX8_MOUSE	1					60290.5	39438.1					GO:0000390(BP:spliceosomal complex disassembly);GO:0000398(BP:mRNA splicing, via spliceosome);GO:0005634(CC:nucleus);GO:0005654(CC:nucleoplasm);GO:0005829(CC:cytosol);GO:0016604(CC:nuclear body);GO:0071007(CC:U2-type catalytic step 2 spliceosome);GO:0071013(CC:catalytic step 2 spliceosome);GO:0003723(MF:RNA binding);GO:0003724(MF:RNA helicase activity);GO:0005524(MF:ATP binding);GO:0016887(MF:ATP…	mmu:217207(Dhx8)	mmu03040(Spliceosome)	Nuclear	PF00575(S1 RNA binding domain);PF04408(Helicase associated domain (HA2), winged-helix);PF21010(Helicase associated domain (HA2), ratchet-like);PF07717(Oligonucleotide/oligosaccharide-binding (OB)-fold);PF00270(DEAD/DEAH box helicase);PF00271(Helicase conserved C-terminal domain)
A2AM29	Protein AF-9	Mllt3	A2AM29	A2AM29;Q3UIA3	Mllt3	Protein AF-9	AF9_MOUSE	1					2919.46	2868.95					GO:0007379(BP:segment specification);GO:0009952(BP:anterior/posterior pattern specification);GO:0010467(BP:gene expression);GO:0045893(BP:positive regulation of transcription, DNA-templated);GO:0060218(BP:hematopoietic stem cell differentiation);GO:0090090(BP:negative regulation of canonical Wnt signaling pathway);GO:1902275(BP:regulation of chromatin organization);GO:2000035(BP:regulation of ste…	mmu:70122(Mllt3)	mmu03250(Viral life cycle - HIV-1);mmu05202(Transcriptional misregulation in cancer)	Nuclear	PF03366(YEATS family);PF17793(ANC1 homology domain (AHD))
A2AWS5	Histone deacetylase	Hdac5	A2AWS5	B7ZDF5;A2AWS5;B7ZDF7;Q3U2E0;Q3UJF1;Q6P9T4;B7ZDF6;D6RH93	Hdac5	Histone deacetylase	A2AWS5_MOUSE	1					8935.43	6626.99					GO:0000122(BP:negative regulation of transcription by RNA polymerase II);GO:0050896(BP:response to stimulus);GO:0000118(CC:histone deacetylase complex);GO:0004407(MF:histone deacetylase activity);GO:0046872(MF:metal ion binding)				PF12203(Glutamine rich N terminal domain of histone deacetylase 4);PF00850(Histone deacetylase domain)
D3Z413	tRNA methyltransferase 1 (Fragment)	Trmt1	D3Z413	A0A0R4IZW7;E9PWD4;H3BKS8;Q3TD26;D3Z413;D6RFC0;D6RG86;H3BK68;H3BKB8;H3BKV3;H3BL70	Trmt1	tRNA methyltransferase 1 (Fragment)	D3Z413_MOUSE	1					2952.04		6449				GO:0000049(MF:tRNA binding);GO:0004809(MF:tRNA (guanine-N2-)-methyltransferase activity)				PF02005(N2,N2-dimethylguanosine tRNA methyltransferase)
G3X975	cysteine--tRNA ligase	Cars2	G3X975	G3X975	Cars2	cysteine--tRNA ligase	G3X975_MOUSE	1					13664.4	6962.66	6681.47				GO:0006423(BP:cysteinyl-tRNA aminoacylation);GO:0004817(MF:cysteine-tRNA ligase activity);GO:0005524(MF:ATP binding);GO:0046872(MF:metal ion binding)	mmu:71941(Cars2)	mmu00970(Aminoacyl-tRNA biosynthesis)		PF01406(tRNA synthetases class I (C) catalytic domain)
O70326	Gremlin-1	Grem1	O70326	O70326;Q3TNY7;Q3UY25	Grem1	Gremlin-1	GREM1_MOUSE	1					19516.7	21612.6					GO:0000902(BP:cell morphogenesis);GO:0001525(BP:angiogenesis);GO:0002042(BP:cell migration involved in sprouting angiogenesis);GO:0002092(BP:positive regulation of receptor internalization);GO:0002689(BP:negative regulation of leukocyte chemotaxis);GO:0003337(BP:mesenchymal to epithelial transition involved in metanephros morphogenesis);GO:0007165(BP:signal transduction);GO:0007267(BP:cell-cell s…	mmu:23892(Grem1)	mmu04350(TGF-beta signaling pathway)	Extracellular	PF03045(DAN domain)
O70333	Cysteine-rich PDZ-binding protein	Cript	O70333	O70333	Cript	Cysteine-rich PDZ-binding protein	CRIPT_MOUSE	1					2421.72	1809.8	4064.68				GO:0006397(BP:mRNA processing);GO:0008380(BP:RNA splicing);GO:0031122(BP:cytoplasmic microtubule organization);GO:0035372(BP:protein localization to microtubule);GO:0045184(BP:establishment of protein localization);GO:0099151(BP:regulation of postsynaptic density assembly);GO:1902897(BP:regulation of postsynaptic density protein 95 clustering);GO:0005681(CC:spliceosomal complex);GO:0005737(CC:cyt…	mmu:56724		Nuclear	PF10235(Microtubule-associated protein CRIPT)
O70456	14-3-3 protein sigma	Sfn	O70456	O70456;Q9JJ20	Sfn	14-3-3 protein sigma	1433S_MOUSE	1					3005300	2966430	3028140				GO:0000122(BP:negative regulation of transcription by RNA polymerase II);GO:0001836(BP:release of cytochrome c from mitochondria);GO:0003334(BP:keratinocyte development);GO:0006611(BP:protein export from nucleus);GO:0007165(BP:signal transduction);GO:0008630(BP:intrinsic apoptotic signaling pathway in response to DNA damage);GO:0010482(BP:regulation of epidermal cell division);GO:0010737(BP:prote…	mmu:55948(Sfn)	mmu04110(Cell cycle);mmu04115(p53 signaling pathway);mmu04960(Aldosterone-regulated sodium reabsorption)	Cytoplasmic	PF00244(14-3-3 protein)
O88593	Peptidoglycan recognition protein 1	Pglyrp1	O88593	O88593;Q4FK86	Pglyrp1	Peptidoglycan recognition protein 1	PGRP1_MOUSE	1						1047.99	2778.9				GO:0006915(BP:apoptotic process);GO:0009253(BP:peptidoglycan catabolic process);GO:0009617(BP:response to bacterium);GO:0016045(BP:detection of bacterium);GO:0031640(BP:killing of cells of another organism);GO:0032689(BP:negative regulation of interferon-gamma production);GO:0032827(BP:negative regulation of natural killer cell differentiation involved in immune response);GO:0045087(BP:innate imm…	mmu:21946		Extracellular	PF01510(N-acetylmuramoyl-L-alanine amidase)
O88824	Protein JTB	Jtb	O88824	O88824;Q542D4;D3Z4D1;Q3UJR4	Jtb	Protein JTB	JTB_MOUSE	1						1741.92	1596.99				GO:0000278(BP:mitotic cell cycle);GO:0000281(BP:mitotic cytokinesis);GO:0008637(BP:apoptotic mitochondrial changes);GO:0042127(BP:regulation of cell population proliferation);GO:0045860(BP:positive regulation of protein kinase activity);GO:0005737(CC:cytoplasm);GO:0005739(CC:mitochondrion);GO:0005813(CC:centrosome);GO:0005819(CC:spindle);GO:0016020(CC:membrane);GO:0030496(CC:midbody);GO:0019901(M…	mmu:23922		Extracellular	PF05439(Jumping translocation breakpoint protein (JTB))
O89016	Lysosomal cobalamin transporter ABCD4	Abcd4	O89016	O89016;A0A1Y7VMF7;Q80Y28	Abcd4	Lysosomal cobalamin transporter ABCD4	ABCD4_MOUSE	1					10993.3	7786.19	3454.35				GO:0006635(BP:fatty acid beta-oxidation);GO:0007031(BP:peroxisome organization);GO:0009235(BP:cobalamin metabolic process);GO:0015889(BP:cobalamin transport);GO:0015910(BP:long-chain fatty acid import into peroxisome);GO:0042760(BP:very long-chain fatty acid catabolic process);GO:1990830(BP:cellular response to leukemia inhibitory factor);GO:0005765(CC:lysosomal membrane);GO:0005778(CC:peroxisoma…	mmu:19300(Abcd4)	mmu02010(ABC transporters);mmu04146(Peroxisome);mmu04977(Vitamin digestion and absorption);mmu04980(Cobalamin transport and metabolism)	PlasmaMembrane	PF00005(ABC transporter);PF06472(ABC transporter transmembrane region 2)
P13705	DNA mismatch repair protein Msh3	Msh3	P13705	P13705;A0A087WQ16;B2RWY6;E9QPY6;A0A087WP43;A0A087WP45;A0A087WRJ5;A0A087WSS2;Q3V2Z1;Q62156	Msh3	DNA mismatch repair protein Msh3	MSH3_MOUSE	1						98923.4	98341.5				GO:0006281(BP:DNA repair);GO:0006298(BP:mismatch repair);GO:0006312(BP:mitotic recombination);GO:0016447(BP:somatic recombination of immunoglobulin gene segments);GO:0043570(BP:maintenance of DNA repeat elements);GO:0045910(BP:negative regulation of DNA recombination);GO:0005634(CC:nucleus);GO:0032302(CC:MutSbeta complex);GO:0003677(MF:DNA binding);GO:0003684(MF:damaged DNA binding);GO:0003690(MF…	mmu:17686(Msh3)	mmu03430(Mismatch repair);mmu05200(Pathways in cancer);mmu05210(Colorectal cancer);mmu01524(Platinum drug resistance)	Nuclear	PF00488(MutS domain V);PF01624(MutS domain I);PF05188(MutS domain II);PF05192(MutS domain III)
P16301	Phosphatidylcholine-sterol acyltransferase	Lcat	P16301	P16301;Q791M3;Q9CW47	Lcat	Phosphatidylcholine-sterol acyltransferase	LCAT_MOUSE	1					3851.11	4486.07	4133.75				GO:0006629(BP:lipid metabolic process);GO:0006644(BP:phospholipid metabolic process);GO:0006656(BP:phosphatidylcholine biosynthetic process);GO:0008203(BP:cholesterol metabolic process);GO:0030301(BP:cholesterol transport);GO:0034372(BP:very-low-density lipoprotein particle remodeling);GO:0034375(BP:high-density lipoprotein particle remodeling);GO:0042157(BP:lipoprotein metabolic process);GO:0042…	mmu:16816(Lcat)	mmu00564(Glycerophospholipid metabolism);mmu04979(Cholesterol metabolism)	Lysosomal	PF02450(Lecithin:cholesterol acyltransferase)
P20801	Troponin C, skeletal muscle	Tnnc2	P20801	P20801	Tnnc2	Troponin C, skeletal muscle	TNNC2_MOUSE	11					14965	14013.6	15671.8				GO:0003009(BP:skeletal muscle contraction);GO:0006937(BP:regulation of muscle contraction);GO:0005861(CC:troponin complex);GO:0003779(MF:actin binding);GO:0005509(MF:calcium ion binding)	mmu:21925(Tnnc2)	mmu04020(Calcium signaling pathway);mmu04814(Motor proteins)	Cytoplasmic	PF13499(EF-hand domain pair)
P43025	Tetranectin	Clec3b	P43025	P43025;Q8CFZ6	Clec3b	Tetranectin	TETN_MOUSE	1					8690.12		5170.57				GO:0001501(BP:skeletal system development);GO:0001503(BP:ossification);GO:0010756(BP:positive regulation of plasminogen activation);GO:0030282(BP:bone mineralization);GO:0001652(CC:granular component);GO:0005615(CC:extracellular space);GO:0005737(CC:cytoplasm);GO:0031012(CC:extracellular matrix);GO:0005509(MF:calcium ion binding);GO:0008201(MF:heparin binding);GO:0030246(MF:carbohydrate binding);…			Extracellular;Cytoplasmic	PF00059(Lectin C-type domain)
P68134	Actin, alpha skeletal muscle	Acta1	P68134	P68134;Q61264;Q61272	Acta1	Actin, alpha skeletal muscle	ACTS_MOUSE	1					14586.9		8938.5				GO:0009612(BP:response to mechanical stimulus);GO:0009991(BP:response to extracellular stimulus);GO:0010628(BP:positive regulation of gene expression);GO:0030240(BP:skeletal muscle thin filament assembly);GO:0043503(BP:skeletal muscle fiber adaptation);GO:0048545(BP:response to steroid hormone);GO:0048741(BP:skeletal muscle fiber development);GO:0071417(BP:cellular response to organonitrogen comp…	mmu:11459(Acta1)	mmu04814(Motor proteins)	Cytoplasmic	PF00022(Actin)
Q14AI6	Mitochondrial mRNA pseudouridine synthase Rpusd3	Rpusd3	Q14AI6	Q14AI6;B7ZMQ0;D3YVC8;F6UDW0;F6WLR1	Rpusd3	Mitochondrial mRNA pseudouridine synthase Rpusd3	RUSD3_MOUSE	1						7047.78	2903.41				GO:0001522(BP:pseudouridine synthesis);GO:0006397(BP:mRNA processing);GO:0070131(BP:positive regulation of mitochondrial translation);GO:0005739(CC:mitochondrion);GO:0005759(CC:mitochondrial matrix);GO:0035770(CC:ribonucleoprotein granule);GO:0003723(MF:RNA binding);GO:0009982(MF:pseudouridine synthase activity)	mmu:101122		Mitochondrial;Nuclear	PF00849(RNA pseudouridylate synthase)
Q14AT3	6430571L13Rik protein	6430571L13Rik	Q14AT3	Q8BGK9;Q14AT3	6430571L13Rik	6430571L13Rik protein	Q14AT3_MOUSE	1					12190.2	5268.52					GO:0016020(CC:membrane)	mmu:235599
Q3TBT3	Stimulator of interferon genes protein	Sting1	Q3TBT3	Q3TBT3;A0A2R3XZC4;A0A125R9I3;A0A2U8RP79	Sting1	Stimulator of interferon genes protein	STING_MOUSE	1					5005.17	5154.06	5799.54				GO:0000045(BP:autophagosome assembly);GO:0002218(BP:activation of innate immune response);GO:0002221(BP:pattern recognition receptor signaling pathway);GO:0002230(BP:positive regulation of defense response to virus by host);GO:0002753(BP:cytoplasmic pattern recognition receptor signaling pathway);GO:0010468(BP:regulation of gene expression);GO:0016239(BP:positive regulation of macroautophagy);GO:…	mmu:72512(Sting1)	mmu04621(NOD-like receptor signaling pathway);mmu04622(RIG-I-like receptor signaling pathway);mmu04623(Cytosolic DNA-sensing pathway);mmu05170(Human immunodeficiency virus 1 infection);mmu05171(Coronavirus disease - COVID-19);mmu05168(Herpes simplex virus 1 infection);mmu05163(Human cytomegalovirus infection)	PlasmaMembrane	PF15009(Transmembrane protein 173)
Q3TSG4	RNA demethylase ALKBH5	Alkbh5	Q3TSG4	Q3TSG4	Alkbh5	RNA demethylase ALKBH5	ALKB5_MOUSE	3					6379.8	4831.41	7389.51				GO:0001666(BP:response to hypoxia);GO:0006397(BP:mRNA processing);GO:0006406(BP:mRNA export from nucleus);GO:0007283(BP:spermatogenesis);GO:0030154(BP:cell differentiation);GO:0035553(BP:oxidative single-stranded RNA demethylation);GO:0043488(BP:regulation of mRNA stability);GO:0005634(CC:nucleus);GO:0005654(CC:nucleoplasm);GO:0005794(CC:Golgi apparatus);GO:0005829(CC:cytosol);GO:0016607(CC:nucle…	mmu:268420		Nuclear	PF13532(2OG-Fe(II) oxygenase superfamily)
Q3U2C5	E3 ubiquitin-protein ligase RNF149	Rnf149	Q3U2C5	Q3U2C5	Rnf149	E3 ubiquitin-protein ligase RNF149	RN149_MOUSE	1						1766.81	3670.14				GO:0006511(BP:ubiquitin-dependent protein catabolic process);GO:0016567(BP:protein ubiquitination);GO:0031647(BP:regulation of protein stability);GO:0043409(BP:negative regulation of MAPK cascade);GO:0071466(BP:cellular response to xenobiotic stimulus);GO:0005737(CC:cytoplasm);GO:0005770(CC:late endosome);GO:0005783(CC:endoplasmic reticulum);GO:0005794(CC:Golgi apparatus);GO:0016020(CC:membrane);…	mmu:67702		PlasmaMembrane	PF13639(Ring finger domain);PF02225(PA domain)
Q3U4G0	CDAN1-interacting nuclease 1	Cdin1	Q3U4G0	Q3U4G0;E9PWV4	Cdin1	CDAN1-interacting nuclease 1	CDIN1_MOUSE	1					8068.87	14692.9					GO:0030218(BP:erythrocyte differentiation);GO:0005634(CC:nucleus);GO:0005737(CC:cytoplasm)	mmu:399568		Mitochondrial	PF14811(Protein of unknown function TPD sequence-motif)
Q5DTT4	Retrotransposon Gag-like protein 5	Rtl5	Q5DTT4	Q5DTT4;Q8C065	Rtl5	Retrotransposon Gag-like protein 5	RTL5_MOUSE	1					65582.6	55107.4	63588					mmu:331474		Nuclear	PF16297(Domain of unknown function (DUF4939))
Q5NCC3	E3 ubiquitin-protein ligase TRIM41	Trim41	Q5NCC3	Q5NCC3;Q5NCC2;Q5NCC4	Trim41	E3 ubiquitin-protein ligase TRIM41	TRI41_MOUSE	1						16017.3	17677.5				GO:0006513(BP:protein monoubiquitination);GO:0016567(BP:protein ubiquitination);GO:0051607(BP:defense response to virus);GO:0060340(BP:positive regulation of type I interferon-mediated signaling pathway);GO:0071222(BP:cellular response to lipopolysaccharide);GO:0071225(BP:cellular response to muramyl dipeptide);GO:0005730(CC:nucleolus);GO:0005737(CC:cytoplasm);GO:0016604(CC:nuclear body);GO:00082…	mmu:211007		Nuclear	PF00622(SPRY domain);PF15227(zinc finger of C3HC4-type, RING);PF00643(B-box zinc finger);PF13765(SPRY-associated domain)
Q62504	Msx2-interacting protein	Spen	Q62504	Q62504;A2ADB0;A2ADB1;Q3UV27	Spen	Msx2-interacting protein	MINT_MOUSE	1						11267.5	10556.2				GO:0000122(BP:negative regulation of transcription by RNA polymerase II);GO:0006357(BP:regulation of transcription by RNA polymerase II);GO:0007219(BP:Notch signaling pathway);GO:0045892(BP:negative regulation of transcription, DNA-templated);GO:0045893(BP:positive regulation of transcription, DNA-templated);GO:0050769(BP:positive regulation of neurogenesis);GO:0005634(CC:nucleus);GO:0005654(CC:n…	mmu:56381(Spen)	mmu04330(Notch signaling pathway)	Nuclear	PF20809(Msx2-interacting protein, MID domain);PF20808(Msx2-interacting protein, RAM7 domain);PF20810(Msx2-interacting protein, nuclear receptor-interacting domain);PF00076(RNA recognition motif);PF07744(SPOC domain)
Q63961	Endoglin	Eng	Q63961	Q63961;F7A1B4;Q3UAM9;Q5IRN0	Eng	Endoglin	EGLN_MOUSE	1					1356.82		2747.33				GO:0000122(BP:negative regulation of transcription by RNA polymerase II);GO:0001525(BP:angiogenesis);GO:0001569(BP:branching involved in blood vessel morphogenesis);GO:0001570(BP:vasculogenesis);GO:0001666(BP:response to hypoxia);GO:0001837(BP:epithelial to mesenchymal transition);GO:0001934(BP:positive regulation of protein phosphorylation);GO:0001937(BP:negative regulation of endothelial cell p…	mmu:13805		Extracellular;PlasmaMembrane
Q64318	Zinc finger E-box-binding homeobox 1	Zeb1	Q64318	Q64318;A4QPD1;E9PXY5;Q3URK4	Zeb1	Zinc finger E-box-binding homeobox 1	ZEB1_MOUSE	2					2183.48	3655.93					GO:0000122(BP:negative regulation of transcription by RNA polymerase II);GO:0006357(BP:regulation of transcription by RNA polymerase II);GO:0007389(BP:pattern specification process);GO:0007417(BP:central nervous system development);GO:0008283(BP:cell population proliferation);GO:0010464(BP:regulation of mesenchymal cell proliferation);GO:0010839(BP:negative regulation of keratinocyte proliferatio…	mmu:21417(Zeb1)	mmu05202(Transcriptional misregulation in cancer);mmu05206(MicroRNAs in cancer);mmu05215(Prostate cancer)	Nuclear	PF05605(Drought induced 19 protein (Di19), zinc-binding);PF00096(Zinc finger, C2H2 type)
Q6A006	MKIAA0737 protein (Fragment)	Tox4	Q6A006	Q6A006	Tox4	MKIAA0737 protein (Fragment)	Q6A006_MOUSE	1						5284.43	9089.09				GO:0005634(CC:nucleus);GO:0003677(MF:DNA binding)	mmu:268741			PF00505(HMG (high mobility group) box)
Q6A070	TOG array regulator of axonemal microtubules protein 1	Togaram1	Q6A070	Q6A070;A0A1Y7VLN0;A0A1Y7VLS3;B2RXS2;B2RXW9;B7ZWL4;Q8CA10	Togaram1	TOG array regulator of axonemal microtubules protein 1	TGRM1_MOUSE	1					1628.94		3298.59				GO:0000226(BP:microtubule cytoskeleton organization);GO:0031116(BP:positive regulation of microtubule polymerization);GO:0035082(BP:axoneme assembly);GO:0060271(BP:cilium assembly);GO:1905515(BP:non-motile cilium assembly);GO:0005881(CC:cytoplasmic microtubule);GO:0005929(CC:cilium);GO:0005930(CC:axoneme);GO:0036064(CC:ciliary basal body);GO:0008017(MF:microtubule binding)	mmu:328108		Nuclear	PF21040(Centrosomal protein CEP104-like, TOG domain)
Q6IQX8	Zinc finger protein 219	Znf219	Q6IQX8	Q6IQX8;Q4VA98	Znf219	Zinc finger protein 219	ZN219_MOUSE	1					2633.31		1746.28				GO:0000122(BP:negative regulation of transcription by RNA polymerase II);GO:0006355(BP:regulation of transcription, DNA-templated);GO:0030154(BP:cell differentiation);GO:0032332(BP:positive regulation of chondrocyte differentiation);GO:0045892(BP:negative regulation of transcription, DNA-templated);GO:0045944(BP:positive regulation of transcription by RNA polymerase II);GO:0060174(BP:limb bud for…	mmu:69890		Nuclear	PF00096(Zinc finger, C2H2 type)
Q6NZA9	Transcription initiation factor TFIID subunit 9B	Taf9	Q6NZA9;Q8VI33	Q8VI33;Q6NZA9;A2AP82;A0A087WNM2;A0A087WQ57;A0A087WR08	Taf9;Taf9b	Transcription initiation factor TFIID subunit 9B	TAF9B_MOUSE;TAF9_MOUSE	1					14550.7	12478.4					GO:0000122(BP:negative regulation of transcription by RNA polymerase II);GO:0006352(BP:DNA-templated transcription, initiation);GO:0006366(BP:transcription by RNA polymerase II);GO:0030307(BP:positive regulation of cell growth);GO:0043066(BP:negative regulation of apoptotic process);GO:0050821(BP:protein stabilization);GO:0005669(CC:transcription factor TFIID complex);GO:0033276(CC:transcription …	mmu:407786(Taf9b)	mmu03022(Basal transcription factors)	Nuclear	PF02291(Transcription initiation factor IID, 31kD subunit)
Q6P9S7	Polypeptide N-acetylgalactosaminyltransferase 10	Galnt10	Q6P9S7	Q6P9S7;Q5SQF9;Q5ST18	Galnt10	Polypeptide N-acetylgalactosaminyltransferase 10	GLT10_MOUSE	2						4044.21	3283.71				GO:0006493(BP:protein O-linked glycosylation);GO:0016266(BP:O-glycan processing);GO:0000139(CC:Golgi membrane);GO:0005794(CC:Golgi apparatus);GO:0004653(MF:polypeptide N-acetylgalactosaminyltransferase activity);GO:0030246(MF:carbohydrate binding);GO:0046872(MF:metal ion binding)	mmu:171212(Galnt10)	mmu00512(Mucin type O-glycan biosynthesis);mmu00514(Other types of O-glycan biosynthesis)	Mitochondrial	PF00652(Ricin-type beta-trefoil lectin domain);PF00535(Glycosyl transferase family 2)
Q6PGK3	RIKEN cDNA 2700097O09 gene	2700097O09Rik	Q6PGK3;Q8C576	Q6PGK3;Q8C576	2700097O09Rik	RIKEN cDNA 2700097O09 gene	Q6PGK3_MOUSE;Q8C576_MOUSE	1						6438.17	8520.78				GO:0008168(MF:methyltransferase activity);GO:0008757(MF:S-adenosylmethionine-dependent methyltransferase activity)	mmu:72658
Q6S5J6	Krev interaction trapped protein 1	Krit1	Q6S5J6	Q6S5J6;B2RUA8;A0A0G2JGG7;Q5U463	Krit1	Krev interaction trapped protein 1	KRIT1_MOUSE	2					24731.3		6600.91				GO:0001525(BP:angiogenesis);GO:0001937(BP:negative regulation of endothelial cell proliferation);GO:0003158(BP:endothelium development);GO:0010596(BP:negative regulation of endothelial cell migration);GO:0016525(BP:negative regulation of angiogenesis);GO:0033622(BP:integrin activation);GO:0045454(BP:cell redox homeostasis);GO:0045765(BP:regulation of angiogenesis);GO:2000114(BP:regulation of esta…	mmu:79264(Krit1)	mmu04015(Rap1 signaling pathway);mmu04520(Adherens junction)	Cytoplasmic;Mitochondrial	PF13857(Ankyrin repeats (many copies));PF00373(FERM central domain);PF16705(NUDIX, or N-terminal NPxY motif-rich, region of KRIT)
Q8BHH9	Transmembrane protein 179	Tmem179	Q8BHH9	Q8BHH9;A0A1Y7VM43	Tmem179	Transmembrane protein 179	T179A_MOUSE	1					5656.43		9457.24				GO:0016020(CC:membrane)	mmu:104885		PlasmaMembrane
Q8BIF9	Zinc finger protein 787	Znf787	Q8BIF9	Q8BIF9	Znf787	Zinc finger protein 787	ZN787_MOUSE	1					1710.16	3517.33					GO:0006357(BP:regulation of transcription by RNA polymerase II);GO:0005634(CC:nucleus);GO:0000981(MF:DNA-binding transcription factor activity, RNA polymerase II-specific);GO:0043565(MF:sequence-specific DNA binding);GO:0046872(MF:metal ion binding);GO:1990837(MF:sequence-specific double-stranded DNA binding)	mmu:67109		Nuclear	PF13465(Zinc-finger double domain);PF13912(C2H2-type zinc finger);PF00096(Zinc finger, C2H2 type)
Q8BU03	Periodic tryptophan protein 2 homolog	Pwp2	Q8BU03	Q8BU03;Q8K2C4;Q8R538;A1A596;Q2M1K2	Pwp2	Periodic tryptophan protein 2 homolog	PWP2_MOUSE	1					342805	295330	344672				GO:0000028(BP:ribosomal small subunit assembly);GO:0000462(BP:maturation of SSU-rRNA from tricistronic rRNA transcript (SSU-rRNA, 5.8S rRNA, LSU-rRNA));GO:0042274(BP:ribosomal small subunit biogenesis);GO:0032040(CC:small-subunit processome);GO:0034388(CC:Pwp2p-containing subcomplex of 90S preribosome)	mmu:110816(Pwp2)	mmu03008(Ribosome biogenesis in eukaryotes)	PlasmaMembrane;Cytoplasmic	PF04003(Dip2/Utp12 Family);PF00400(WD domain, G-beta repeat)
Q8BW94	Dynein axonemal heavy chain 3	Dnah3	Q8BW94	Q8BW94;A0A140LIN9;A0A140LIB2	Dnah3	Dynein axonemal heavy chain 3	DYH3_MOUSE	1						5603.11	5661.78				GO:0060294(BP:cilium movement involved in cell motility);GO:0005874(CC:microtubule);GO:0030286(CC:dynein complex);GO:0036156(CC:inner dynein arm);GO:0097729(CC:9+2 motile cilium);GO:0005524(MF:ATP binding);GO:0008569(MF:minus-end-directed microtubule motor activity);GO:0016887(MF:ATP hydrolysis activity);GO:0045505(MF:dynein intermediate chain binding);GO:0051959(MF:dynein light intermediate chai…			Cytoplasmic;Nuclear	PF12775(P-loop containing dynein motor region);PF12781(ATP-binding dynein motor region);PF18199(Dynein heavy chain C-terminal domain);PF08393(Dynein heavy chain, N-terminal region 2);PF18198(Dynein heavy chain AAA lid domain);PF03028(Dynein heavy chain region D6 P-loop domain);PF17852(Dynein heavy chain AAA lid domain);PF12774(Hydrolytic ATP binding site of dynein motor region);PF12780(P-loop con…
Q8C1Z8	tRNA methyltransferase 10 homolog A	Trmt10a	Q8C1Z8	Q8C1Z8;A0A0R4J205;B9EIT8;E0CY61;E0CZ56;E9Q663	Trmt10a	tRNA methyltransferase 10 homolog A	TM10A_MOUSE	1					3621.02		8453.54				GO:0002939(BP:tRNA N1-guanine methylation);GO:0010960(BP:magnesium ion homeostasis);GO:0030488(BP:tRNA methylation);GO:0005634(CC:nucleus);GO:0005654(CC:nucleoplasm);GO:0005730(CC:nucleolus);GO:0005829(CC:cytosol);GO:0015629(CC:actin cytoskeleton);GO:0000049(MF:tRNA binding);GO:0009019(MF:tRNA (guanine-N1-)-methyltransferase activity);GO:0052905(MF:tRNA (guanine(9)-N(1))-methyltransferase activit…	mmu:108943		Nuclear	PF01746(tRNA (Guanine-1)-methyltransferase)
Q8C6F2	Ig-like domain-containing protein	Nectin2	Q8C6F2	Q8C6F2	Nectin2	Ig-like domain-containing protein	Q8C6F2_MOUSE	1					12425.6	12802.8	11475.6				GO:0016020(CC:membrane)				PF07686(Immunoglobulin V-set domain);PF08205(CD80-like C2-set immunoglobulin domain)
Q8CIG0	DEP domain-containing protein 1A	Depdc1a	Q8CIG0	Q8CIG0;A0A2X0SSJ1;D3Z6J1	Depdc1a	DEP domain-containing protein 1A	DEP1A_MOUSE	1					53172.8	43795.6					GO:0035556(BP:intracellular signal transduction);GO:0045892(BP:negative regulation of transcription, DNA-templated);GO:0005634(CC:nucleus);GO:0017053(CC:transcription repressor complex);GO:0005096(MF:GTPase activator activity)	mmu:76131		Nuclear	PF00610(Domain found in Dishevelled, Egl-10, and Pleckstrin (DEP))
Q8CIG9	F-box/LRR-repeat protein 8	Fbxl8	Q8CIG9	Q8CIG9;Q3TD55	Fbxl8	F-box/LRR-repeat protein 8	FBXL8_MOUSE	1					2652.78	3276.57					GO:0031146(BP:SCF-dependent proteasomal ubiquitin-dependent protein catabolic process);GO:0019005(CC:SCF ubiquitin ligase complex)	mmu:50788		Cytoplasmic	PF12937(F-box-like)
Q8K3V7	Major intrinsically disordered Notch2-binding receptor 1	Minar1	Q8K3V7	Q8K3V7;A0A087WS88	Minar1	Major intrinsically disordered Notch2-binding receptor 1	MNAR1_MOUSE	2					14531	6830.65	8487.25				GO:0001525(BP:angiogenesis);GO:0008285(BP:negative regulation of cell population proliferation);GO:0010977(BP:negative regulation of neuron projection development);GO:0016525(BP:negative regulation of angiogenesis);GO:0030308(BP:negative regulation of cell growth);GO:0031397(BP:negative regulation of protein ubiquitination);GO:0032007(BP:negative regulation of TOR signaling);GO:0005886(CC:plasma …	mmu:209743		Nuclear	PF06789(MINAR1 C-terminal domain)
Q8R4K2	Interleukin-1 receptor-associated kinase 4	Irak4	Q8R4K2	Q8R4K2;Q3USX5;Q9D250	Irak4	Interleukin-1 receptor-associated kinase 4	IRAK4_MOUSE	1					2829.78	2827.14	4090.2				GO:0002446(BP:neutrophil mediated immunity);GO:0007254(BP:JNK cascade);GO:0008063(BP:Toll signaling pathway);GO:0016310(BP:phosphorylation);GO:0019221(BP:cytokine-mediated signaling pathway);GO:0035556(BP:intracellular signal transduction);GO:0043123(BP:positive regulation of I-kappaB kinase/NF-kappaB signaling);GO:0045087(BP:innate immune response);GO:0048661(BP:positive regulation of smooth mus…	mmu:266632(Irak4)	mmu04010(MAPK signaling pathway);mmu04064(NF-kappa B signaling pathway);mmu04620(Toll-like receptor signaling pathway);mmu04621(NOD-like receptor signaling pathway);mmu04722(Neurotrophin signaling pathway);mmu05170(Human immunodeficiency virus 1 infection);mmu05161(Hepatitis B);mmu05171(Coronavirus disease - COVID-19);mmu05164(Influenza A);mmu05162(Measles);mmu05168(Herpes simplex virus 1 infecti…	Cytoplasmic	PF00069(Protein kinase domain)
Q8VEJ1	GPN-loop GTPase 2	Gpn2	Q8VEJ1	Q8VEJ1;A2A9F7	Gpn2	GPN-loop GTPase 2	GPN2_MOUSE	1					6019.47	7492.03					GO:0003924(MF:GTPase activity);GO:0005525(MF:GTP binding)	mmu:100210		Cytoplasmic	PF03029(Conserved hypothetical ATP binding protein)
Q920F6	Structural maintenance of chromosomes protein 1B	Smc1b	Q920F6	Q920F6;A1L2Z0	Smc1b	Structural maintenance of chromosomes protein 1B	SMC1B_MOUSE	1					8335.29	2710.89					GO:0007062(BP:sister chromatid cohesion);GO:0051321(BP:meiotic cell cycle);GO:0000775(CC:chromosome, centromeric region);GO:0000794(CC:condensed nuclear chromosome);GO:0000795(CC:synaptonemal complex);GO:0000800(CC:lateral element);GO:0005634(CC:nucleus);GO:0005654(CC:nucleoplasm);GO:0005829(CC:cytosol);GO:0030893(CC:meiotic cohesin complex);GO:0003677(MF:DNA binding);GO:0005524(MF:ATP binding);G…	mmu:140557(Smc1b)	mmu04110(Cell cycle);mmu04114(Oocyte meiosis)	Nuclear	PF06470(SMC proteins Flexible Hinge Domain);PF02463(RecF/RecN/SMC N terminal domain)
Q921I2	Kelch domain-containing protein 4	Klhdc4	Q921I2	Q921I2;G3UZ63;G3UZG5;G3X961;Q6PE06	Klhdc4	Kelch domain-containing protein 4	KLDC4_MOUSE	1					2664.45	2439.2	2274.64							Nuclear	PF13418(Galactose oxidase, central domain);PF13415(Galactose oxidase, central domain)
Q99K41	EMILIN-1	Emilin1	Q99K41	Q99K41;Q3U254;Q3USG5;Q3UUU0	Emilin1	EMILIN-1	EMIL1_MOUSE	2					5162.1		6035.66				GO:0003180(BP:aortic valve morphogenesis);GO:0007160(BP:cell-matrix adhesion);GO:0008217(BP:regulation of blood pressure);GO:0010628(BP:positive regulation of gene expression);GO:0010629(BP:negative regulation of gene expression);GO:0010811(BP:positive regulation of cell-substrate adhesion);GO:0016477(BP:cell migration);GO:0016525(BP:negative regulation of angiogenesis);GO:0030194(BP:positive reg…	mmu:100952		Nuclear	PF00386(C1q domain);PF01391(Collagen triple helix repeat (20 copies));PF07546(EMI domain)
Q99KR8	Plasma alpha-L-fucosidase	Fuca2	Q99KR8	Q99KR8;Q505Q3	Fuca2	Plasma alpha-L-fucosidase	FUCO2_MOUSE	2					4410.5		3650.14				GO:0006004(BP:fucose metabolic process);GO:0009617(BP:response to bacterium);GO:0016139(BP:glycoside catabolic process);GO:2000535(BP:regulation of entry of bacterium into host cell);GO:0005615(CC:extracellular space);GO:0005764(CC:lysosome);GO:0004560(MF:alpha-L-fucosidase activity)	mmu:66848(Fuca2)	mmu00511(Other glycan degradation);mmu04142(Lysosome)	Lysosomal	PF01120(Alpha-L-fucosidase);PF16757(Alpha-L-fucosidase C-terminal domain)
Q9CQG9	Transmembrane protein 100	Tmem100	Q9CQG9	Q9CQG9	Tmem100	Transmembrane protein 100	TM100_MOUSE	1					32268.3	31400.2	39512.8				GO:0001525(BP:angiogenesis);GO:0001570(BP:vasculogenesis);GO:0001701(BP:in utero embryonic development);GO:0003197(BP:endocardial cushion development);GO:0003198(BP:epithelial to mesenchymal transition involved in endocardial cushion formation);GO:0007219(BP:Notch signaling pathway);GO:0030509(BP:BMP signaling pathway);GO:0043491(BP:protein kinase B signaling);GO:0045603(BP:positive regulation of…	mmu:67888		PlasmaMembrane	PF16311(Transmembrane protein 100)
Q9D1H9	Microfibril-associated glycoprotein 4	Mfap4	Q9D1H9	Q9D1H9	Mfap4	Microfibril-associated glycoprotein 4	MFAP4_MOUSE	1						2120.58	1560.95				GO:0007155(BP:cell adhesion);GO:0009650(BP:UV protection);GO:0010712(BP:regulation of collagen metabolic process);GO:0048251(BP:elastic fiber assembly);GO:0071493(BP:cellular response to UV-B);GO:0097435(BP:supramolecular fiber organization);GO:0001527(CC:microfibril);GO:0005576(CC:extracellular region);GO:0005615(CC:extracellular space);GO:0062023(CC:collagen-containing extracellular matrix);GO:…	mmu:76293		Extracellular	PF00147(Fibrinogen beta and gamma chains, C-terminal globular domain)
Q9D2C7	Bax inhibitor 1	Tmbim6	Q9D2C7	Q9D2C7;E0CX98;E0CXR0;E0CZE8	Tmbim6	Bax inhibitor 1	BI1_MOUSE	2					5635.73	6815.59	3861.8				GO:0002638(BP:negative regulation of immunoglobulin production);GO:0006914(BP:autophagy);GO:0010523(BP:negative regulation of calcium ion transport into cytosol);GO:0032469(BP:endoplasmic reticulum calcium ion homeostasis);GO:0033119(BP:negative regulation of RNA splicing);GO:0034620(BP:cellular response to unfolded protein);GO:0034976(BP:response to endoplasmic reticulum stress);GO:0036483(BP:ne…	mmu:110213		PlasmaMembrane	PF01027(Inhibitor of apoptosis-promoting Bax1)
Q9D2N8	Polypeptide N-acetylgalactosaminyltransferase 15	Galnt15	Q9D2N8	Q9D2N8;Q60GT1;G3UWF7	Galnt15	Polypeptide N-acetylgalactosaminyltransferase 15	GLT15_MOUSE	1						16201.2	11452.3				GO:0006493(BP:protein O-linked glycosylation);GO:0000139(CC:Golgi membrane);GO:0005794(CC:Golgi apparatus);GO:0030133(CC:transport vesicle);GO:0004653(MF:polypeptide N-acetylgalactosaminyltransferase activity);GO:0030246(MF:carbohydrate binding);GO:0046872(MF:metal ion binding)	mmu:78754(Galnt15)	mmu00512(Mucin type O-glycan biosynthesis);mmu00514(Other types of O-glycan biosynthesis)	Nuclear	PF00535(Glycosyl transferase family 2);PF00652(Ricin-type beta-trefoil lectin domain)
Q9D3S3	Sorting nexin-29	Snx29	Q9D3S3	Q9D3S3;D3YZ90	Snx29	Sorting nexin-29	SNX29_MOUSE	2						1518.1	2537.99				GO:0035091(MF:phosphatidylinositol binding)	mmu:74478		Nuclear	PF00787(PX domain);PF02759(RUN domain)
Q9DBT4	Ectonucleoside triphosphate diphosphohydrolase 4	Entpd4	Q9DBT4	Q9DBT4;Q8BR94;Q8CHF7	Entpd4	Ectonucleoside triphosphate diphosphohydrolase 4	ENTP4_MOUSE	1					7883.18	14478.5	10360.8				GO:0006256(BP:UDP catabolic process);GO:0034656(BP:nucleobase-containing small molecule catabolic process);GO:0046036(BP:CTP metabolic process);GO:0046712(BP:GDP catabolic process);GO:0000139(CC:Golgi membrane);GO:0000421(CC:autophagosome membrane);GO:0005765(CC:lysosomal membrane);GO:0005794(CC:Golgi apparatus);GO:0016020(CC:membrane);GO:0031410(CC:cytoplasmic vesicle);GO:0004382(MF:guanosine-di…	mmu:67464(Entpd4)	mmu01232(Nucleotide metabolism);mmu00230(Purine metabolism);mmu00240(Pyrimidine metabolism);mmu04142(Lysosome)	PlasmaMembrane	PF01150(GDA1/CD39 (nucleoside phosphatase) family)
Q9DD16	Uridine diphosphate glucose pyrophosphatase NUDT22	Nudt22	Q9DD16	Q9DD16	Nudt22	Uridine diphosphate glucose pyrophosphatase NUDT22	NUD22_MOUSE	2					3991.15	771.464	4014.95				GO:0005654(CC:nucleoplasm);GO:0008768(MF:UDP-sugar diphosphatase activity);GO:0046872(MF:metal ion binding);GO:0052751(MF:GDP-mannose hydrolase activity)	mmu:68323		Extracellular
Q9ERD6	Ras-specific guanine nucleotide-releasing factor RalGPS2	Ralgps2	Q9ERD6	Q9ERD6;A0A087WPL3;A0A087WQ61;A0A087WQA4;A0A087WQU0;A0A0A6YXI6;Q8C134	Ralgps2	Ras-specific guanine nucleotide-releasing factor RalGPS2	RGPS2_MOUSE	1						4891.5	1250.29				GO:0007265(BP:Ras protein signal transduction);GO:0005737(CC:cytoplasm);GO:0005886(CC:plasma membrane);GO:0005085(MF:guanyl-nucleotide exchange factor activity)	mmu:78255		Nuclear	PF00169(PH domain);PF00617(RasGEF domain)
Q9QZS0	Collagen alpha-3(IV) chain	Col4a3	Q9QZS0	Q9QZS0	Col4a3	Collagen alpha-3(IV) chain	CO4A3_MOUSE	1					58153.7	81552.7	108555				GO:0006919(BP:activation of cysteine-type endopeptidase activity involved in apoptotic process);GO:0007155(BP:cell adhesion);GO:0007166(BP:cell surface receptor signaling pathway);GO:0009749(BP:response to glucose);GO:0016525(BP:negative regulation of angiogenesis);GO:0030198(BP:extracellular matrix organization);GO:0032836(BP:glomerular basement membrane development);GO:0038063(BP:collagen-activ…	mmu:12828(Col4a3)	mmu04151(PI3K-Akt signaling pathway);mmu04512(ECM-receptor interaction);mmu04510(Focal adhesion);mmu04926(Relaxin signaling pathway);mmu04974(Protein digestion and absorption);mmu05200(Pathways in cancer);mmu05222(Small cell lung cancer);mmu05165(Human papillomavirus infection);mmu05146(Amoebiasis);mmu04933(AGE-RAGE signaling pathway in diabetic complications)	Extracellular;Nuclear	PF01413(C-terminal tandem repeated domain in type 4 procollagen);PF01391(Collagen triple helix repeat (20 copies))
Q9R1Q6	Transmembrane protein 176B	Tmem176b	Q9R1Q6	Q9R1Q6	Tmem176b	Transmembrane protein 176B	T176B_MOUSE	2						1503.28	3661.11				GO:0097028(BP:dendritic cell differentiation);GO:2001199(BP:negative regulation of dendritic cell differentiation);GO:0031965(CC:nuclear membrane)	mmu:65963		PlasmaMembrane	PF04103(CD20-like family)
Q9R1S0	B9 domain-containing protein 1	B9d1	Q9R1S0	Q9R1S0;Q5NCM9	B9d1	B9 domain-containing protein 1	B9D1_MOUSE	1					1601.87	2790.17	2391.93				GO:0001701(BP:in utero embryonic development);GO:0001944(BP:vasculature development);GO:0007224(BP:smoothened signaling pathway);GO:0032880(BP:regulation of protein localization);GO:0042733(BP:embryonic digit morphogenesis);GO:0043010(BP:camera-type eye development);GO:0060271(BP:cilium assembly);GO:0060563(BP:neuroepithelial cell differentiation);GO:0005737(CC:cytoplasm);GO:0005813(CC:centrosome…	mmu:27078		Extracellular	PF07162(Ciliary basal body-associated, B9 protein)
Q9Z0J1	Reversion-inducing cysteine-rich protein with Kazal motifs	Reck	Q9Z0J1	Q9Z0J1;A2RSP9	Reck	Reversion-inducing cysteine-rich protein with Kazal motifs	RECK_MOUSE	1					2289.81		10471.2				GO:0001955(BP:blood vessel maturation);GO:0002040(BP:sprouting angiogenesis);GO:0007566(BP:embryo implantation);GO:0030198(BP:extracellular matrix organization);GO:0030336(BP:negative regulation of cell migration);GO:0035115(BP:embryonic forelimb morphogenesis);GO:0045765(BP:regulation of angiogenesis);GO:0060070(BP:canonical Wnt signaling pathway);GO:0090210(BP:regulation of establishment of blo…	mmu:53614(Reck)	mmu05206(MicroRNAs in cancer)	Extracellular	PF07648(Kazal-type serine protease inhibitor domain)
Q9Z1S0	Mitotic checkpoint serine/threonine-protein kinase BUB1 beta	Bub1b	Q9Z1S0	Q9Z1S0;Q3UZD6;Q8K2E5	Bub1b	Mitotic checkpoint serine/threonine-protein kinase BUB1 beta	BUB1B_MOUSE	1					55305.1		38979.1				GO:0006915(BP:apoptotic process);GO:0007091(BP:metaphase/anaphase transition of mitotic cell cycle);GO:0007094(BP:mitotic spindle assembly checkpoint signaling);GO:0016310(BP:phosphorylation);GO:0051301(BP:cell division);GO:0051754(BP:meiotic sister chromatid cohesion, centromeric);GO:0071459(BP:protein localization to chromosome, centromeric region);GO:0000776(CC:kinetochore);GO:0000940(CC:outer…	mmu:12236(Bub1b)	mmu04110(Cell cycle);mmu05166(Human T-cell leukemia virus 1 infection)	Nuclear	PF08311(Mad3/BUB1 homology region 1)

## Sheet: AIA+LVcon+EA_vs_AIA+LVcon
Protein	Protein Description	Gene Name	PG.ProteinGroups	PG.ProteinAccessions	PG.Genes	PG.ProteinDescriptions	PG.ProteinNames	SequenceNumber	MDE1	MDE2	MDE3	average MDE	MD1	MD2	MD3	average MD	MDE/MD	t test p value	GO annotations	KO(Name)	Pathways	Subcellular localization	Domain
Q3UYI1	P2X purinoceptor	P2rx5	Q3UYI1;Q91VE2	Q3UYI1;Q91VE2	P2rx5	P2X purinoceptor	Q3UYI1_MOUSE;Q91VE2_MOUSE	2	10339.4	5820.69	9328.77	8496.29	1874.93	1209.11	4008.18	2364.07	3.59392	0.0189046	GO:0007166(BP:cell surface receptor signaling pathway);GO:0009268(BP:response to pH);GO:0010043(BP:response to zinc ion);GO:0033198(BP:response to ATP);GO:0043416(BP:regulation of skeletal muscle tissue regeneration);GO:0051592(BP:response to calcium ion);GO:0070588(BP:calcium ion transmembrane transport);GO:0098655(BP:cation transmembrane transport);GO:1905665(BP:positive regulation of calcium i…				PF00864(ATP P2X receptor)
Q62266	Cornifin-A	Sprr1a	Q62266	Q62266	Sprr1a	Cornifin-A	SPR1A_MOUSE	6	29724.7	35864.4	36256.5	33948.5	9580.88	12784.5	11284.7	11216.7	3.02661	0.000596606	GO:0030216(BP:keratinocyte differentiation);GO:0031424(BP:keratinization);GO:0001533(CC:cornified envelope);GO:0005737(CC:cytoplasm);GO:0071944(CC:cell periphery);GO:0030280(MF:structural constituent of skin epidermis)	mmu:20753		Cytoplasmic	PF02389(Cornifin (SPRR) family)
Q8CB67	Low-density lipoprotein receptor-related protein 11	Lrp11	Q8CB67	Q8CB67;D3Z2B1;D3Z3A7;F7AX87	Lrp11	Low-density lipoprotein receptor-related protein 11	LRP11_MOUSE	1	6936.67		8862.82	7899.74	2957.13	2291.31		2624.22	3.01032	0.0353426	GO:0006897(BP:endocytosis);GO:0009408(BP:response to heat);GO:0009409(BP:response to cold);GO:0009414(BP:response to water deprivation);GO:0009612(BP:response to mechanical stimulus);GO:0033555(BP:multicellular organismal response to stress);GO:0035902(BP:response to immobilization stress);GO:0042594(BP:response to starvation);GO:0016020(CC:membrane);GO:0051219(MF:phosphoprotein binding)	mmu:237253		Nuclear	PF07502(MANEC domain);PF00057(Low-density lipoprotein receptor domain class A)
A0A668KL65	Sorbin and SH3 domain containing 1 (Fragment)	Sorbs1	A0A668KL65	A0A668KL65	Sorbs1	Sorbin and SH3 domain containing 1 (Fragment)	A0A668KL65_MOUSE	3	13671	7081.85	9007.71	9920.19	3705.5	2341.25	5329.16	3791.97	2.6161	0.0456518				Nuclear	PF02208(Sorbin homologous domain);PF00018(SH3 domain);PF07653(Variant SH3 domain);PF14604(Variant SH3 domain)
Q925J9	Mediator of RNA polymerase II transcription subunit 1	Med1	Q925J9	Q925J9;B1AQH6	Med1	Mediator of RNA polymerase II transcription subunit 1	MED1_MOUSE	6	11751.8	8285.52	8281.68	9439.67	1215.61	6533.5	4072.84	3940.65	2.39546	0.0459406	GO:0000122(BP:negative regulation of transcription by RNA polymerase II);GO:0000902(BP:cell morphogenesis);GO:0001525(BP:angiogenesis);GO:0001701(BP:in utero embryonic development);GO:0001889(BP:liver development);GO:0001892(BP:embryonic placenta development);GO:0002088(BP:lens development in camera-type eye);GO:0002154(BP:thyroid hormone mediated signaling pathway);GO:0003222(BP:ventricular trab…	mmu:19014(Med1)	mmu04919(Thyroid hormone signaling pathway);mmu01522(Endocrine resistance)	Nuclear	PF10744(Mediator of RNA polymerase II transcription subunit 1)
Q8R4G6	Alpha-1,6-mannosylglycoprotein 6-beta-N-acetylglucosaminyltransferase A	Mgat5	Q8R4G6	Q8R4G6;Q059T5;Q8R4G5	Mgat5	Alpha-1,6-mannosylglycoprotein 6-beta-N-acetylglucosaminyltransferase A	MGT5A_MOUSE	1	7599.5		6934.08	7266.79	5003.56	2330.58	1962.03	3098.72	2.34509	0.0456235	GO:0006487(BP:protein N-linked glycosylation);GO:0018279(BP:protein N-linked glycosylation via asparagine);GO:0030335(BP:positive regulation of cell migration);GO:1904894(BP:positive regulation of receptor signaling pathway via STAT);GO:0000139(CC:Golgi membrane);GO:0005576(CC:extracellular region);GO:0005794(CC:Golgi apparatus);GO:0016020(CC:membrane);GO:0043204(CC:perikaryon);GO:0004864(MF:prot…	mmu:107895(Mgat5)	mmu00510(N-Glycan biosynthesis)	Cytoplasmic	PF15024(Glycosyltransferase family 18);PF15027(Domain of unknown function (DUF4525))
Q61220	Protein kinase C-binding protein NELL2	Nell2	Q61220	Q61220;A0A2R8VHV8;Q8BM06;Q8BM43	Nell2	Protein kinase C-binding protein NELL2	NELL2_MOUSE	2	10578.5	8513.37	6716.75	8602.87	3324.1	4969.71	3668.76	3987.52	2.15745	0.0195425	GO:0009566(BP:fertilization);GO:0040008(BP:regulation of growth);GO:0046543(BP:development of secondary female sexual characteristics);GO:0046887(BP:positive regulation of hormone secretion);GO:0070050(BP:neuron cellular homeostasis);GO:0005576(CC:extracellular region);GO:0005615(CC:extracellular space);GO:0005737(CC:cytoplasm);GO:0030425(CC:dendrite);GO:0043204(CC:perikaryon);GO:0005080(MF:prote…	mmu:54003		Extracellular	PF02210(Laminin G domain);PF12947(EGF domain);PF00093(von Willebrand factor type C domain);PF07645(Calcium-binding EGF domain)
Q99J25	rRNA methyltransferase 1, mitochondrial	Mrm1	Q99J25	Q99J25	Mrm1	rRNA methyltransferase 1, mitochondrial	MRM1_MOUSE	2	4851.21	5881.56	8066.06	6266.28	2686.62	4286.05	2494.78	3155.82	1.98563	0.0480584	GO:0000154(BP:rRNA modification);GO:0005739(CC:mitochondrion);GO:0005759(CC:mitochondrial matrix);GO:0003723(MF:RNA binding);GO:0016435(MF:rRNA (guanine) methyltransferase activity);GO:0070039(MF:rRNA (guanosine-2'-O-)-methyltransferase activity)	mmu:217038		Mitochondrial;Nuclear	PF08032(RNA 2'-O ribose methyltransferase substrate binding);PF00588(SpoU rRNA Methylase family)
Q9WVL2	Signal transducer and activator of transcription 2	Stat2	Q9WVL2	Q9WVL2;E9QJX9;Q3U5W1;Q3UDU1;Q9QXJ2;Q9QZE4	Stat2	Signal transducer and activator of transcription 2	STAT2_MOUSE	2	4486.81	3852.58	5607.32	4648.9	2751.35	2389.18	2101.63	2414.05	1.92577	0.0149685	GO:0001932(BP:regulation of protein phosphorylation);GO:0006357(BP:regulation of transcription by RNA polymerase II);GO:0006952(BP:defense response);GO:0007259(BP:receptor signaling pathway via JAK-STAT);GO:0042127(BP:regulation of cell population proliferation);GO:0043434(BP:response to peptide hormone);GO:0045944(BP:positive regulation of transcription by RNA polymerase II);GO:0051607(BP:defens…			Cytoplasmic	PF12188(Signal transducer and activator of transcription 2 C terminal);PF02864(STAT protein, DNA binding domain);PF02865(STAT protein, protein interaction domain);PF21354(Signal transducer and activator of transcription, linker domain);PF01017(STAT protein, all-alpha domain);PF00017(SH2 domain)
Q7M702	Kinesin light chain	Klc1	Q7M702	Q7M702	Klc1	Kinesin light chain	Q7M702_MOUSE	3	16580.6	18455.7		17518.2	10310.9	9173.12	10119.3	9867.77	1.77529	0.00273322	GO:0005737(CC:cytoplasm);GO:0005871(CC:kinesin complex);GO:0005874(CC:microtubule)	mmu:16593(Klc1)	mmu04814(Motor proteins);mmu05132(Salmonella infection);mmu05010(Alzheimer disease);mmu05012(Parkinson disease);mmu05014(Amyotrophic lateral sclerosis);mmu05016(Huntington disease);mmu05020(Prion disease);mmu05022(Pathways of neurodegeneration - multiple diseases)		PF13374(Tetratricopeptide repeat);PF13424(Tetratricopeptide repeat)
Q9CWY8	Ribonuclease H2 subunit A	Rnaseh2a	Q9CWY8	Q9CWY8;F6RP29;Q05C51	Rnaseh2a	Ribonuclease H2 subunit A	RNH2A_MOUSE	2	11187.9	13042.2	10179.9	11470	6485.4	7361.15	5809.43	6551.99	1.75061	0.00664535	GO:0006298(BP:mismatch repair);GO:0006401(BP:RNA catabolic process);GO:0043137(BP:DNA replication, removal of RNA primer);GO:0005654(CC:nucleoplasm);GO:0005829(CC:cytosol);GO:0032299(CC:ribonuclease H2 complex);GO:0003723(MF:RNA binding);GO:0004523(MF:RNA-DNA hybrid ribonuclease activity);GO:0046872(MF:metal ion binding)	mmu:69724(Rnaseh2a)	mmu03030(DNA replication)	Cytoplasmic;Nuclear	PF01351(Ribonuclease HII)
Q6GQU6	Leucine-rich repeat and immunoglobulin-like domain-containing nogo receptor-interacting protein 3	Lingo3	Q6GQU6	Q6GQU6	Lingo3	Leucine-rich repeat and immunoglobulin-like domain-containing nogo receptor-interacting protein 3	LIGO3_MOUSE	3	12984.4	15273.8	17924.1	15394.1	10606.2	6087.78	9991.29	8895.09	1.73063	0.0318583	GO:0005615(CC:extracellular space);GO:0016020(CC:membrane);GO:0031012(CC:extracellular matrix)	mmu:237403		Extracellular;PlasmaMembrane	PF07679(Immunoglobulin I-set domain);PF13855(Leucine rich repeat);PF00560(Leucine Rich Repeat)
Q00342	Receptor-type tyrosine-protein kinase FLT3	Flt3	Q00342	Q00342;Q3UEW6;Q3TQF1;Q8BR20	Flt3	Receptor-type tyrosine-protein kinase FLT3	FLT3_MOUSE	1	6564.89	10729.4	8219.97	8504.75	5290.7	4300.01	5218.98	4936.56	1.72281	0.046386	GO:0001776(BP:leukocyte homeostasis);GO:0001934(BP:positive regulation of protein phosphorylation);GO:0002318(BP:myeloid progenitor cell differentiation);GO:0002320(BP:lymphoid progenitor cell differentiation);GO:0002328(BP:pro-B cell differentiation);GO:0002572(BP:pro-T cell differentiation);GO:0007169(BP:transmembrane receptor protein tyrosine kinase signaling pathway);GO:0008283(BP:cell popula…	mmu:14255(Flt3)	mmu04010(MAPK signaling pathway);mmu04014(Ras signaling pathway);mmu04151(PI3K-Akt signaling pathway);mmu04640(Hematopoietic cell lineage);mmu05200(Pathways in cancer);mmu05202(Transcriptional misregulation in cancer);mmu05230(Central carbon metabolism in cancer);mmu05221(Acute myeloid leukemia)	PlasmaMembrane	PF07714(Protein tyrosine and serine/threonine kinase);PF00047(Immunoglobulin domain)
F6WHQ7	Glutathione S-transferase, mu 1 (Fragment)	Gstm1	F6WHQ7	F6WHQ7	Gstm1	Glutathione S-transferase, mu 1 (Fragment)	F6WHQ7_MOUSE	1	5930.9	5050.67		5490.78	2478.39	3950.15	3220.7	3216.41	1.70711	0.0378566					PF02798(Glutathione S-transferase, N-terminal domain);PF00043(Glutathione S-transferase, C-terminal domain)
Q3TNH0	Thymopoietin	Tmpo	Q3TNH0	Q3TNH0	Tmpo	Thymopoietin	Q3TNH0_MOUSE	3	12697.7	15582.1	14059	14112.9	8177.19	5942.29	10776.4	8298.63	1.70063	0.0232715	GO:0005635(CC:nuclear envelope);GO:0016020(CC:membrane);GO:0003677(MF:DNA binding)			Nuclear	PF08198(Thymopoietin protein);PF03020(LEM domain)
D3Z742	Mab-21 domain containing 2	Mb21d2	D3Z742	D3Z742	Mb21d2	Mab-21 domain containing 2	D3Z742_MOUSE	2	46198.4	36835.6	37253.4	40095.8	21364	23395.5	28917.2	24558.9	1.63264	0.0149526	GO:0044877(MF:protein-containing complex binding)				PF20266(Mab-21 protein HhH/H2TH-like domain);PF03281(Mab-21 protein nucleotidyltransferase domain)
O08601	Microsomal triglyceride transfer protein large subunit	Mttp	O08601	O08601	Mttp	Microsomal triglyceride transfer protein large subunit	MTP_MOUSE	4	10995.3	7236.37	8549.3	8926.99	6303.16	4660.07	5765.67	5576.3	1.60088	0.0495436	GO:0006629(BP:lipid metabolic process);GO:0006641(BP:triglyceride metabolic process);GO:0006869(BP:lipid transport);GO:0007623(BP:circadian rhythm);GO:0008203(BP:cholesterol metabolic process);GO:0009306(BP:protein secretion);GO:0015914(BP:phospholipid transport);GO:0034197(BP:triglyceride transport);GO:0034374(BP:low-density lipoprotein particle remodeling);GO:0034377(BP:plasma lipoprotein parti…	mmu:17777(Mttp)	mmu04975(Fat digestion and absorption)	Cytoplasmic;ER	PF01347(Lipoprotein amino terminal region);PF19444(MTP large subunit, lipid-binding domain)
Q8BPG6	Inactive C-alpha-formylglycine-generating enzyme 2	Sumf2	Q8BPG6	Q8BPG6;Q3TM08;Q0VDW5	Sumf2	Inactive C-alpha-formylglycine-generating enzyme 2	SUMF2_MOUSE	4	16006	16868	15178.5	16017.5	9464.96	8541.21	12180.3	10062.2	1.59186	0.00760279	GO:0005783(CC:endoplasmic reticulum);GO:0005788(CC:endoplasmic reticulum lumen);GO:0042802(MF:identical protein binding);GO:0046872(MF:metal ion binding)	mmu:67902		Extracellular;Mitochondrial	PF03781(Sulfatase-modifying factor enzyme 1)
E9Q6C8	XK-related protein 6	Xkr6	E9Q6C8	E9Q6C8	Xkr6	XK-related protein 6	XKR6_MOUSE	6	21055.1	17556.9	20075.2	19562.4	11962.3	13373.9	11770.8	12369	1.58157	0.00341785	GO:0043652(BP:engulfment of apoptotic cell);GO:0070782(BP:phosphatidylserine exposure on apoptotic cell surface);GO:1902742(BP:apoptotic process involved in development);GO:0005886(CC:plasma membrane)	mmu:219149(Xkr6)	mmu04148(Efferocytosis)	PlasmaMembrane	PF09815(XK-related protein)
O35704	Serine palmitoyltransferase 1	Sptlc1	O35704	O35704;Q3TST8;Q3V3A0;Q3V3Z5;Q8C295	Sptlc1	Serine palmitoyltransferase 1	SPTC1_MOUSE	4	19300.7	20878.1	14067.8	18082.2	12963.6	11800.5	10103	11622.4	1.55581	0.0436551	GO:0006665(BP:sphingolipid metabolic process);GO:0006686(BP:sphingomyelin biosynthetic process);GO:0030148(BP:sphingolipid biosynthetic process);GO:0046511(BP:sphinganine biosynthetic process);GO:0046512(BP:sphingosine biosynthetic process);GO:0046513(BP:ceramide biosynthetic process);GO:0061724(BP:lipophagy);GO:1904504(BP:positive regulation of lipophagy);GO:1904649(BP:regulation of fat cell apo…	mmu:268656(Sptlc1)	mmu00600(Sphingolipid metabolism);mmu04071(Sphingolipid signaling pathway)	Cytoplasmic	PF00155(Aminotransferase class I and II)
Q91YT7	YTH domain-containing family protein 2	Ythdf2	Q91YT7	Q91YT7;Q3UNH5	Ythdf2	YTH domain-containing family protein 2	YTHD2_MOUSE	5	22696.2	23825	22199.3	22906.8	14177.9	16603.5	13456.1	14745.8	1.55344	0.00156736	GO:0001556(BP:oocyte maturation);GO:0006402(BP:mRNA catabolic process);GO:0007049(BP:cell cycle);GO:0007276(BP:gamete generation);GO:0007284(BP:spermatogonial cell division);GO:0030155(BP:regulation of cell adhesion);GO:0034063(BP:stress granule assembly);GO:0043488(BP:regulation of mRNA stability);GO:0045087(BP:innate immune response);GO:0045746(BP:negative regulation of Notch signaling pathway)…	mmu:213541		Nuclear	PF04146(YT521-B-like domain)
Q8C4U3	Secreted frizzled-related protein 1	Sfrp1	Q8C4U3	Q8C4U3	Sfrp1	Secreted frizzled-related protein 1	SFRP1_MOUSE	3	9687.89	9435.73	7474.02	8865.88	5484.51	6874.04	4868.66	5742.4	1.54393	0.0271468	GO:0001649(BP:osteoblast differentiation);GO:0001657(BP:ureteric bud development);GO:0001756(BP:somitogenesis);GO:0001843(BP:neural tube closure);GO:0002244(BP:hematopoietic progenitor cell differentiation);GO:0003402(BP:planar cell polarity pathway involved in axis elongation);GO:0008284(BP:positive regulation of cell population proliferation);GO:0008285(BP:negative regulation of cell population…	mmu:20377(Sfrp1)	mmu04310(Wnt signaling pathway)	Extracellular	PF01759(UNC-6/NTR/C345C module);PF01392(Fz domain)
Q3UIX3	Plakophilin-4 (Fragment)	Pkp4	Q3UIX3	Q3UIX3	Pkp4	Plakophilin-4 (Fragment)	Q3UIX3_MOUSE	1	27042.3	27520.1	20751.9	25104.8	16127.1	17299.4	15495.4	16307.3	1.53948	0.0172394	GO:0098609(BP:cell-cell adhesion)	mmu:227937			PF00514(Armadillo/beta-catenin-like repeat)
O08581	Potassium channel subfamily K member 1	Kcnk1	O08581	O08581;A0A1D5RMH2	Kcnk1	Potassium channel subfamily K member 1	KCNK1_MOUSE	2	25536.1	26577.7	24243.2	25452.3	12204.4	16336.5	21196.1	16579	1.53522	0.0297929	GO:0006813(BP:potassium ion transport);GO:0030322(BP:stabilization of membrane potential);GO:0035094(BP:response to nicotine);GO:0035725(BP:sodium ion transmembrane transport);GO:0060075(BP:regulation of resting membrane potential);GO:0071805(BP:potassium ion transmembrane transport);GO:0005768(CC:endosome);GO:0005886(CC:plasma membrane);GO:0016020(CC:membrane);GO:0016324(CC:apical plasma membran…	mmu:16525		PlasmaMembrane	PF07885(Ion channel)
Q8BI72	CDKN2A-interacting protein	Cdkn2aip	Q8BI72	Q8BI72;A0A1I7Q4A1	Cdkn2aip	CDKN2A-interacting protein	CARF_MOUSE	8	17396.5	15013.4	14880.9	15763.6	24933.5	21863.1	24488.3	23761.6	0.663406	0.00314834	GO:0006974(BP:cellular response to DNA damage stimulus);GO:0009967(BP:positive regulation of signal transduction);GO:0030307(BP:positive regulation of cell growth);GO:0030308(BP:negative regulation of cell growth);GO:0031647(BP:regulation of protein stability);GO:0001652(CC:granular component);GO:0005634(CC:nucleus);GO:0005654(CC:nucleoplasm);GO:0005730(CC:nucleolus);GO:0002039(MF:p53 binding);GO…	mmu:70925		Nuclear	PF11952(XRN-Two Binding Domain, XTBD)
Q9Z247	Peptidyl-prolyl cis-trans isomerase FKBP9	Fkbp9	Q9Z247	Q9Z247	Fkbp9	Peptidyl-prolyl cis-trans isomerase FKBP9	FKBP9_MOUSE	7	23600.1	18745	21497.8	21281	27734	37288.4	31353.6	32125.3	0.662436	0.0254408	GO:0006457(BP:protein folding);GO:0005783(CC:endoplasmic reticulum);GO:0005788(CC:endoplasmic reticulum lumen);GO:0003755(MF:peptidyl-prolyl cis-trans isomerase activity);GO:0005509(MF:calcium ion binding)	mmu:27055		Extracellular;Cytoplasmic	PF00254(FKBP-type peptidyl-prolyl cis-trans isomerase);PF13202(EF hand)
Q7JJ13	Bromodomain-containing protein 2	Brd2	Q7JJ13	Q7JJ13;B2RS09;I7HPW1	Brd2	Bromodomain-containing protein 2	BRD2_MOUSE	3	3168.2	3686.24	2527.42	3127.29	4958.31	4753.29	4597.91	4769.84	0.655638	0.00945235	GO:0001843(BP:neural tube closure);GO:0006334(BP:nucleosome assembly);GO:0006338(BP:chromatin remodeling);GO:0006355(BP:regulation of transcription, DNA-templated);GO:0006357(BP:regulation of transcription by RNA polymerase II);GO:0010468(BP:regulation of gene expression);GO:0000785(CC:chromatin);GO:0005634(CC:nucleus);GO:0005654(CC:nucleoplasm);GO:0005737(CC:cytoplasm);GO:0016607(CC:nuclear spec…	mmu:14312		Nuclear	PF17035(Bromodomain extra-terminal - transcription regulation);PF00439(Bromodomain)
A2ARP8	Microtubule-associated protein 1 A	Map1a	A2ARP8	A2ARP8	Map1a	Microtubule-associated protein 1 A	A2ARP8_MOUSE	4	71330.3	67098.3	72105.6	70178.1	104376	108573	108511	107153	0.654931	5.94754e-05	GO:0000226(BP:microtubule cytoskeleton organization);GO:0005874(CC:microtubule);GO:0030425(CC:dendrite);GO:0043025(CC:neuronal cell body);GO:0008017(MF:microtubule binding)			Nuclear
P63254	Cysteine-rich protein 1	Crip1	P63254	P63254;A0A0G2JEK2;Q8C2N7	Crip1	Cysteine-rich protein 1	CRIP1_MOUSE	6	167406	148942	158222	158190	208331	226943	290200	241825	0.654152	0.0299342	GO:0008630(BP:intrinsic apoptotic signaling pathway in response to DNA damage);GO:0010043(BP:response to zinc ion);GO:0010468(BP:regulation of gene expression);GO:0071236(BP:cellular response to antibiotic);GO:0071493(BP:cellular response to UV-B);GO:0005737(CC:cytoplasm);GO:0008270(MF:zinc ion binding);GO:0042277(MF:peptide binding)	mmu:12925		Mitochondrial;Nuclear	PF00412(LIM domain)
Q8VCA6	Transmembrane protein 161A	Tmem161a	Q8VCA6	Q8VCA6;F6UNW2;M0QWV0;S4R2H0	Tmem161a	Transmembrane protein 161A	T161A_MOUSE	2	11843.7	11856	9108.53	10936.1	16967	13892.9	19444.7	16768.2	0.652191	0.0342928	GO:0032526(BP:response to retinoic acid);GO:0034599(BP:cellular response to oxidative stress);GO:0034644(BP:cellular response to UV);GO:0045739(BP:positive regulation of DNA repair);GO:1902230(BP:negative regulation of intrinsic apoptotic signaling pathway in response to DNA damage);GO:0016020(CC:membrane)	mmu:234371		PlasmaMembrane	PF10268(Predicted transmembrane protein 161AB)
Q9WTI7	Unconventional myosin-Ic	Myo1c	Q9WTI7	Q9WTI7	Myo1c	Unconventional myosin-Ic	MYO1C_MOUSE	26	35458.8	37321.7	40778.4	37853	50903.4	54727.3	68677.3	58102.7	0.651484	0.0227158	GO:0006338(BP:chromatin remodeling);GO:0006612(BP:protein targeting to membrane);GO:0007015(BP:actin filament organization);GO:0030050(BP:vesicle transport along actin filament);GO:0030335(BP:positive regulation of cell migration);GO:0030838(BP:positive regulation of actin filament polymerization);GO:0035066(BP:positive regulation of histone acetylation);GO:0038089(BP:positive regulation of cell …	mmu:17913(Myo1c)	mmu04814(Motor proteins)	Cytoplasmic;Mitochondrial;Nuclear	PF00612(IQ calmodulin-binding motif);PF00063(Myosin head (motor domain));PF06017(Unconventional myosin tail, actin- and lipid-binding)
Q61001	Laminin subunit alpha-5	Lama5	Q61001	Q61001;Q6ZQA1	Lama5	Laminin subunit alpha-5	LAMA5_MOUSE	62	40556.3	35088.3	43596.5	39747	50655.1	65144.9	67662	61154	0.64995	0.0216529	GO:0001658(BP:branching involved in ureteric bud morphogenesis);GO:0001738(BP:morphogenesis of a polarized epithelium);GO:0001755(BP:neural crest cell migration);GO:0001822(BP:kidney development);GO:0001942(BP:hair follicle development);GO:0007229(BP:integrin-mediated signaling pathway);GO:0007411(BP:axon guidance);GO:0007517(BP:muscle organ development);GO:0009887(BP:animal organ morphogenesis);…	mmu:16776(Lama5)	mmu04151(PI3K-Akt signaling pathway);mmu04512(ECM-receptor interaction);mmu04510(Focal adhesion);mmu05200(Pathways in cancer);mmu05222(Small cell lung cancer);mmu05165(Human papillomavirus infection);mmu05146(Amoebiasis);mmu05145(Toxoplasmosis)	Extracellular	PF06008(Laminin Domain I);PF00055(Laminin N-terminal (Domain VI));PF06009(Laminin Domain II);PF00053(Laminin EGF domain);PF00052(Laminin B (Domain IV));PF02210(Laminin G domain)
A0A0A6YWM5	RAB3 GTPase activating protein subunit 2	Rab3gap2	A0A0A6YWM5;E9QKE4	A0A0A6YWM5;E9QKE4	Rab3gap2	RAB3 GTPase activating protein subunit 2	A0A0A6YWM5_MOUSE;E9QKE4_MOUSE	3	13426	14283.7	20064.6	15924.8	27734.6	21928.4	24394.9	24686	0.645094	0.0307753	GO:0005737(CC:cytoplasm);GO:0005096(MF:GTPase activator activity)				PF14655(Rab3 GTPase-activating protein regulatory subunit N-terminus);PF14656(Rab3 GTPase-activating protein regulatory subunit C-terminus)
Q8K297	Procollagen galactosyltransferase 1	Colgalt1	Q8K297	Q8K297	Colgalt1	Procollagen galactosyltransferase 1	GT251_MOUSE	4	20719.7	13804.8	17265	17263.2	26958.8	27212.7	26621.8	26931.1	0.641012	0.0084886	GO:1904028(BP:positive regulation of collagen fibril organization);GO:0005788(CC:endoplasmic reticulum lumen);GO:0050211(MF:procollagen galactosyltransferase activity)	mmu:234407(Colgalt1)	mmu00310(Lysine degradation);mmu00514(Other types of O-glycan biosynthesis)	Mitochondrial	PF13704(Glycosyl transferase family 2);PF01755(Glycosyltransferase family 25 (LPS biosynthesis protein))
P52795	Ephrin-B1	Efnb1	P52795	P52795;Q544L9	Efnb1	Ephrin-B1	EFNB1_MOUSE	4	6854.62	4886.09	6701.3	6147.34	9995.71	7986.09	10923.6	9635.13	0.638013	0.0313564	GO:0001755(BP:neural crest cell migration);GO:0007399(BP:nervous system development);GO:0007411(BP:axon guidance);GO:0009880(BP:embryonic pattern specification);GO:0031295(BP:T cell costimulation);GO:0042098(BP:T cell proliferation);GO:0042102(BP:positive regulation of T cell proliferation);GO:0048013(BP:ephrin receptor signaling pathway);GO:0099054(BP:presynapse assembly);GO:2000785(BP:regulatio…	mmu:13641(Efnb1)	mmu04360(Axon guidance)	Extracellular;PlasmaMembrane	PF00812(Ephrin)
Q60847	Collagen alpha-1(XII) chain	Col12a1	Q60847	Q60847;E9PX70	Col12a1	Collagen alpha-1(XII) chain	COCA1_MOUSE	17	20682.5	20196	21397.8	20758.8	31348.1	28761.9	37679.3	32596.4	0.636842	0.0114155	GO:0007155(BP:cell adhesion);GO:0035987(BP:endodermal cell differentiation);GO:0005595(CC:collagen type XII trimer);GO:0005615(CC:extracellular space);GO:0062023(CC:collagen-containing extracellular matrix)	mmu:12816(Col12a1)	mmu04974(Protein digestion and absorption)	Nuclear	PF01391(Collagen triple helix repeat (20 copies));PF00041(Fibronectin type III domain);PF00092(von Willebrand factor type A domain)
Q8BHD7	Polypyrimidine tract-binding protein 3	Ptbp3	Q8BHD7	Q8BHD7;G3UXA6;G3UZ01;G8JL74	Ptbp3	Polypyrimidine tract-binding protein 3	PTBP3_MOUSE	4	10346.7	13188.3	15099.3	12878.1	22222.2	20366.1	18088.3	20225.5	0.636725	0.0158233	GO:0006397(BP:mRNA processing);GO:0008380(BP:RNA splicing);GO:0033119(BP:negative regulation of RNA splicing);GO:0043249(BP:erythrocyte maturation);GO:0043484(BP:regulation of RNA splicing);GO:0045595(BP:regulation of cell differentiation);GO:0048025(BP:negative regulation of mRNA splicing, via spliceosome);GO:0005634(CC:nucleus);GO:0003729(MF:mRNA binding)	mmu:230257		Nuclear	PF13893(RNA recognition motif. (a.k.a. RRM, RBD, or RNP domain));PF00076(RNA recognition motif);PF11835(RRM-like domain)
Q00898	Alpha-1-antitrypsin 1-5	Serpina1e	Q00898	Q00898	Serpina1e	Alpha-1-antitrypsin 1-5	A1AT5_MOUSE	8	71787.7	82606.1	87217.1	80537	134667	101418	143884	126656	0.63587	0.0280309	GO:0010288(BP:response to lead ion);GO:0033986(BP:response to methanol);GO:0034097(BP:response to cytokine);GO:0043434(BP:response to peptide hormone);GO:0046687(BP:response to chromate);GO:0005615(CC:extracellular space);GO:0005783(CC:endoplasmic reticulum);GO:0005794(CC:Golgi apparatus);GO:0043231(CC:intracellular membrane-bounded organelle);GO:0002020(MF:protease binding);GO:0004866(MF:endopep…	mmu:20704(Serpina1e)	mmu04610(Complement and coagulation cascades)	Extracellular	PF00079(Serpin (serine protease inhibitor))
Q8BG15	CTD small phosphatase-like protein 2	Ctdspl2	Q8BG15	Q8BG15	Ctdspl2	CTD small phosphatase-like protein 2	CTSL2_MOUSE	1	5247.97	4774.8	4685.92	4902.9		8033.45	7406.45	7719.95	0.635094	0.00321693	GO:0006611(BP:protein export from nucleus);GO:0030514(BP:negative regulation of BMP signaling pathway);GO:0046827(BP:positive regulation of protein export from nucleus);GO:0005634(CC:nucleus);GO:0005654(CC:nucleoplasm);GO:0004721(MF:phosphoprotein phosphatase activity);GO:0008420(MF:RNA polymerase II CTD heptapeptide repeat phosphatase activity)	mmu:329506		Nuclear	PF03031(NLI interacting factor-like phosphatase)
E9Q6R7	Utrophin	Utrn	E9Q6R7	E9Q6R7;O08614;A0A1W2P8G5;Q3UYS4;Q6P6L2;Q810I5;Q8C7R5;Q91YF0	Utrn	Utrophin	E9Q6R7_MOUSE	121	37396.6	39913.5	48479.1	41929.7	51617.1	68237.1	78427.8	66094	0.634395	0.0467796	GO:0001954(BP:positive regulation of cell-matrix adhesion);GO:0007527(BP:adult somatic muscle development);GO:0099536(BP:synaptic signaling);GO:0005654(CC:nucleoplasm);GO:0005737(CC:cytoplasm);GO:0005829(CC:cytosol);GO:0005856(CC:cytoskeleton);GO:0005886(CC:plasma membrane);GO:0016010(CC:dystrophin-associated glycoprotein complex);GO:0030175(CC:filopodium);GO:0031527(CC:filopodium membrane);GO:00…	mmu:22288		Nuclear	PF09069(EF-hand);PF00307(Calponin homology (CH) domain);PF09068(EF hand);PF00435(Spectrin repeat);PF00569(Zinc finger, ZZ type)
Q80X90	Filamin-B	Flnb	Q80X90	Q80X90	Flnb	Filamin-B	FLNB_MOUSE	111	385532	351806	492556	409965	512358	665142	766428	647976	0.632685	0.0490757	GO:0003334(BP:keratinocyte development);GO:0003382(BP:epithelial cell morphogenesis);GO:0007519(BP:skeletal muscle tissue development);GO:0030036(BP:actin cytoskeleton organization);GO:0071346(BP:cellular response to interferon-gamma);GO:0001725(CC:stress fiber);GO:0005737(CC:cytoplasm);GO:0005829(CC:cytosol);GO:0005886(CC:plasma membrane);GO:0005903(CC:brush border);GO:0005925(CC:focal adhesion)…	mmu:286940(Flnb)	mmu04510(Focal adhesion)	Cytoplasmic	PF00630(Filamin/ABP280 repeat);PF00307(Calponin homology (CH) domain)
P01872	Immunoglobulin heavy constant mu	Ighm	P01872	P01872;A0A075B6A0;A0A075B5P6	Ighm	Immunoglobulin heavy constant mu	IGHM_MOUSE	10	17473.3	12731.2	12021.5	14075.3	19678.7	21401.9	25727.9	22269.5	0.632045	0.0299365	GO:0000165(BP:MAPK cascade);GO:0002250(BP:adaptive immune response);GO:0002344(BP:B cell affinity maturation);GO:0002455(BP:humoral immune response mediated by circulating immunoglobulin);GO:0002637(BP:regulation of immunoglobulin production);GO:0006958(BP:complement activation, classical pathway);GO:0016064(BP:immunoglobulin mediated immune response);GO:0019731(BP:antibacterial humoral response)…			Extracellular	PF07654(Immunoglobulin C1-set domain)
Q9CQW9	Interferon-induced transmembrane protein 3	Ifitm3	Q9CQW9	Q9CQW9	Ifitm3	Interferon-induced transmembrane protein 3	IFM3_MOUSE	3	15965.8	17102.6	17276.8	16781.7	26507.5	28308.5	24925.9	26580.6	0.631352	0.000761504	GO:0006898(BP:receptor-mediated endocytosis);GO:0008285(BP:negative regulation of cell population proliferation);GO:0009615(BP:response to virus);GO:0032897(BP:negative regulation of viral transcription);GO:0034341(BP:response to interferon-gamma);GO:0035455(BP:response to interferon-alpha);GO:0035456(BP:response to interferon-beta);GO:0045071(BP:negative regulation of viral genome replication);G…	mmu:66141		PlasmaMembrane	PF04505(Interferon-induced transmembrane protein)
Q00915	Retinol-binding protein 1	Rbp1	Q00915	Q00915;Q58EU7	Rbp1	Retinol-binding protein 1	RET1_MOUSE	14	60816.8	57821.9	70323.5	62987.4	82624	93940	123462	100009	0.629819	0.043889	GO:0002138(BP:retinoic acid biosynthetic process);GO:0006776(BP:vitamin A metabolic process);GO:0015908(BP:fatty acid transport);GO:0030852(BP:regulation of granulocyte differentiation);GO:0032526(BP:response to retinoic acid);GO:0033189(BP:response to vitamin A);GO:0042572(BP:retinol metabolic process);GO:0042573(BP:retinoic acid metabolic process);GO:0055088(BP:lipid homeostasis);GO:0080021(BP:…	mmu:19659		Cytoplasmic	PF00061(Lipocalin / cytosolic fatty-acid binding protein family)
Q8VI36	Paxillin	Pxn	Q8VI36	Q8VI36;A0A1D5RMM8;F8VQ28;Q3UG90	Pxn	Paxillin	PAXI_MOUSE	14	49290.4	43711.6	45747.6	46249.9	69985.9	83565.8	67229.3	73593.7	0.628449	0.00672752	GO:0007010(BP:cytoskeleton organization);GO:0007179(BP:transforming growth factor beta receptor signaling pathway);GO:0007229(BP:integrin-mediated signaling pathway);GO:0008360(BP:regulation of cell shape);GO:0016477(BP:cell migration);GO:0030032(BP:lamellipodium assembly);GO:0034446(BP:substrate adhesion-dependent cell spreading);GO:0043542(BP:endothelial cell migration);GO:0045766(BP:positive r…	mmu:19303(Pxn)	mmu04370(VEGF signaling pathway);mmu04510(Focal adhesion);mmu04810(Regulation of actin cytoskeleton);mmu04670(Leukocyte transendothelial migration);mmu04062(Chemokine signaling pathway);mmu05205(Proteoglycans in cancer);mmu05203(Viral carcinogenesis);mmu05170(Human immunodeficiency virus 1 infection);mmu05163(Human cytomegalovirus infection);mmu05165(Human papillomavirus infection);mmu05135(Yersi…	Nuclear	PF03535(Paxillin family);PF00412(LIM domain)
Q6PJ18	Tpm2 protein	Tpm2	Q6PJ18	A2AIM4;Q6PJ18	Tpm2	Tpm2 protein	Q6PJ18_MOUSE	2	29100.5	37372.5	29883.9	32119	64119.2	44396.5	46763.1	51759.6	0.620541	0.0437534	GO:0005856(CC:cytoskeleton);GO:0003779(MF:actin binding)				PF00261(Tropomyosin)
Q6NXL1	Sec24 related gene family, member D (S. cerevisiae)	Sec24d	Q6NXL1	Q6NXL1;Q80V21;Q8R0M3	Sec24d	Sec24 related gene family, member D (S. cerevisiae)	Q6NXL1_MOUSE	6	11192.4	14612.7	8569.43	11458.2	20041.8	18281.4	17298.6	18540.6	0.618005	0.0212132	GO:0001701(BP:in utero embryonic development);GO:0006886(BP:intracellular protein transport);GO:0006888(BP:endoplasmic reticulum to Golgi vesicle-mediated transport);GO:0090110(BP:COPII-coated vesicle cargo loading);GO:0005789(CC:endoplasmic reticulum membrane);GO:0005829(CC:cytosol);GO:0030127(CC:COPII vesicle coat);GO:0043231(CC:intracellular membrane-bounded organelle);GO:0070971(CC:endoplasmi…	mmu:69608(Sec24d)	mmu04141(Protein processing in endoplasmic reticulum)		PF04815(Sec23/Sec24 helical domain);PF04811(Sec23/Sec24 trunk domain);PF08033(Sec23/Sec24 beta-sandwich domain);PF00626(Gelsolin repeat);PF04810(Sec23/Sec24 zinc finger)
Q8BH64	EH domain-containing protein 2	Ehd2	Q8BH64	Q8BH64;Q8R2X0	Ehd2	EH domain-containing protein 2	EHD2_MOUSE	21	57563	41059.7	62399	53673.9	73047.7	90314.4	99166.1	87509.4	0.61335	0.0279297	GO:0006897(BP:endocytosis);GO:0030866(BP:cortical actin cytoskeleton organization);GO:0032456(BP:endocytic recycling);GO:0060271(BP:cilium assembly);GO:0072659(BP:protein localization to plasma membrane);GO:0097320(BP:plasma membrane tubulation);GO:1901741(BP:positive regulation of myoblast fusion);GO:2001137(BP:positive regulation of endocytic recycling);GO:0005737(CC:cytoplasm);GO:0005769(CC:ea…	mmu:259300(Ehd2)	mmu04144(Endocytosis)	Cytoplasmic	PF16880(N-terminal EH-domain containing protein);PF18150(Domain of unknown function (DUF5600));PF00350(Dynamin family);PF12763(Cytoskeletal-regulatory complex EF hand)
Q99KS6	Manganese-dependent ADP-ribose/CDP-alcohol diphosphatase	Adprm	Q99KS6	Q99KS6	Adprm	Manganese-dependent ADP-ribose/CDP-alcohol diphosphatase	ADPRM_MOUSE	6	6831.44	7832.45	10990.4	8551.43	13361.1	13827.1	15063.9	14084	0.607172	0.0149606	GO:0008663(MF:2',3'-cyclic-nucleotide 2'-phosphodiesterase activity);GO:0030145(MF:manganese ion binding);GO:0047631(MF:ADP-ribose diphosphatase activity);GO:0047734(MF:CDP-glycerol diphosphatase activity)	mmu:66358(Adprm)	mmu00564(Glycerophospholipid metabolism);mmu00230(Purine metabolism)	Extracellular;Cytoplasmic	PF00149(Calcineurin-like phosphoesterase)
Q60715	Prolyl 4-hydroxylase subunit alpha-1	P4ha1	Q60715	Q60715;Q3TN84;Q3UF16	P4ha1	Prolyl 4-hydroxylase subunit alpha-1	P4HA1_MOUSE	14	24097.9	17870.8	24521.7	22163.5	29266.3	36379.9	45291.1	36979.1	0.599351	0.0441444	GO:0030199(BP:collagen fibril organization);GO:0005739(CC:mitochondrion);GO:0005783(CC:endoplasmic reticulum);GO:0005788(CC:endoplasmic reticulum lumen);GO:0016222(CC:procollagen-proline 4-dioxygenase complex);GO:0043231(CC:intracellular membrane-bounded organelle);GO:0004656(MF:procollagen-proline 4-dioxygenase activity);GO:0005506(MF:iron ion binding);GO:0031418(MF:L-ascorbic acid binding);GO:0…	mmu:18451(P4ha1)	mmu00330(Arginine and proline metabolism)	Cytoplasmic;ER	PF08336(Prolyl 4-Hydroxylase alpha-subunit, N-terminal region);PF13640(2OG-Fe(II) oxygenase superfamily)
P19324	Serpin H1	Serpinh1	P19324	P19324;Q3TJK3;Q3TWG9;Q8BV87;Q8BVU9	Serpinh1	Serpin H1	SERPH_MOUSE	24	119847	105541	137366	120918	170884	198497	239010	202797	0.596251	0.0199017	GO:0003433(BP:chondrocyte development involved in endochondral bone morphogenesis);GO:0030199(BP:collagen fibril organization);GO:0032964(BP:collagen biosynthetic process);GO:0051604(BP:protein maturation);GO:0005615(CC:extracellular space);GO:0005737(CC:cytoplasm);GO:0005783(CC:endoplasmic reticulum);GO:0005788(CC:endoplasmic reticulum lumen);GO:0005793(CC:endoplasmic reticulum-Golgi intermediat…	mmu:12406		ER	PF00079(Serpin (serine protease inhibitor))
Q9Z2E1	Methyl-CpG-binding domain protein 2	Mbd2	Q9Z2E1	Q9Z2E1	Mbd2	Methyl-CpG-binding domain protein 2	MBD2_MOUSE	3	14417.2	14110.1	16837.1	15121.5	25879.4	24567.2	25779.7	25408.8	0.595128	0.000429759	GO:0000122(BP:negative regulation of transcription by RNA polymerase II);GO:0006338(BP:chromatin remodeling);GO:0006346(BP:DNA methylation-dependent heterochromatin assembly);GO:0007507(BP:heart development);GO:0009612(BP:response to mechanical stimulus);GO:0016055(BP:Wnt signaling pathway);GO:0030177(BP:positive regulation of Wnt signaling pathway);GO:0031667(BP:response to nutrient levels);GO:0…	mmu:17191(Mbd2)	mmu03082(ATP-dependent chromatin remodeling)	Nuclear	PF14048(C-terminal domain of methyl-CpG binding protein 2 and 3);PF16564(p55-binding region of Methyl-CpG-binding domain proteins MBD);PF01429(Methyl-CpG binding domain)
Q8C4V1	Rho GTPase-activating protein 24	Arhgap24	Q8C4V1	Q8C4V1;G3X9N1	Arhgap24	Rho GTPase-activating protein 24	RHG24_MOUSE	1	2922.78	4069.95	5214.67	4069.13	5950.21	6738.39	7912.74	6867.11	0.592554	0.0327901	GO:0001525(BP:angiogenesis);GO:0016601(BP:Rac protein signal transduction);GO:0030154(BP:cell differentiation);GO:0035021(BP:negative regulation of Rac protein signal transduction);GO:0035313(BP:wound healing, spreading of epidermal cells);GO:1900028(BP:negative regulation of ruffle assembly);GO:0005737(CC:cytoplasm);GO:0005856(CC:cytoskeleton);GO:0005912(CC:adherens junction);GO:0005925(CC:focal…	mmu:231532		Nuclear	PF00169(PH domain);PF00620(RhoGAP domain)
P28704	Retinoic acid receptor RXR-beta	Rxrb	P28704	P28704;A0A068BD65;A0A068BES4;A0A068BFV6;A0A068BGT5;A0A068BGV8;A0A068BIV0;Q3TWJ1;Q8VCR0	Rxrb	Retinoic acid receptor RXR-beta	RXRB_MOUSE	4	5265.71	7772.95	10899.6	7979.42	14476.8	13260.1	12681.5	13472.8	0.592261	0.0327072	GO:0001701(BP:in utero embryonic development);GO:0001893(BP:maternal placenta development);GO:0009755(BP:hormone-mediated signaling pathway);GO:0030154(BP:cell differentiation);GO:0030501(BP:positive regulation of bone mineralization);GO:0031641(BP:regulation of myelination);GO:0032526(BP:response to retinoic acid);GO:0042789(BP:mRNA transcription by RNA polymerase II);GO:0045893(BP:positive regu…	mmu:20182(Rxrb)	mmu04659(Th17 cell differentiation);mmu04920(Adipocytokine signaling pathway);mmu03320(PPAR signaling pathway);mmu04919(Thyroid hormone signaling pathway);mmu04928(Parathyroid hormone synthesis, secretion and action);mmu05200(Pathways in cancer);mmu05202(Transcriptional misregulation in cancer);mmu05207(Chemical carcinogenesis - receptor activation);mmu05226(Gastric cancer);mmu05216(Thyroid cance…	Nuclear	PF00105(Zinc finger, C4 type (two domains));PF00104(Ligand-binding domain of nuclear hormone receptor)
Q8CD92	Tetratricopeptide repeat protein 27	Ttc27	Q8CD92	Q8CD92	Ttc27	Tetratricopeptide repeat protein 27	TTC27_MOUSE	4	11519.8	15713.7	15036.5	14090	20510.1	27116.3	24158.4	23928.3	0.588843	0.0130793		mmu:74196		Cytoplasmic	PF13432(Tetratricopeptide repeat)
P97386	DNA ligase 3	Lig3	P97386	P97386;K4DI59;Q3U1F0;Q3UC82;Q80ZH7;Q3U0I5;G3UYI8	Lig3	DNA ligase 3	DNLI3_MOUSE	8	17170.9	14206.3	18337.4	16571.5	26896.1	28001.8	29533.6	28143.8	0.588816	0.00132901	GO:0006266(BP:DNA ligation);GO:0006273(BP:lagging strand elongation);GO:0006288(BP:base-excision repair, DNA ligation);GO:0006302(BP:double-strand break repair);GO:0006303(BP:double-strand break repair via nonhomologous end joining);GO:0006310(BP:DNA recombination);GO:0007005(BP:mitochondrion organization);GO:0007049(BP:cell cycle);GO:0043504(BP:mitochondrial DNA repair);GO:0045910(BP:negative re…			Nuclear	PF01068(ATP dependent DNA ligase domain);PF04679(ATP dependent DNA ligase C terminal region);PF00645(Poly(ADP-ribose) polymerase and DNA-Ligase Zn-finger region);PF04675(DNA ligase N terminus);PF16759(DNA ligase 3 BRCT domain)
Q5XJE5	RNA polymerase-associated protein LEO1	Leo1	Q5XJE5	Q5XJE5	Leo1	RNA polymerase-associated protein LEO1	LEO1_MOUSE	2	7242.04	7938.88	3812.63	6331.18	11187.9	10897.3	10274.8	10786.7	0.586945	0.026819	GO:0001711(BP:endodermal cell fate commitment);GO:0006368(BP:transcription elongation from RNA polymerase II promoter);GO:0006378(BP:mRNA polyadenylation);GO:0016055(BP:Wnt signaling pathway);GO:0019827(BP:stem cell population maintenance);GO:0031442(BP:positive regulation of mRNA 3'-end processing);GO:0032968(BP:positive regulation of transcription elongation from RNA polymerase II promoter);GO:…	mmu:235497		Nuclear	PF04004(Leo1-like protein)
Q8K2A1	PTB domain-containing engulfment adapter protein 1	Gulp1	Q8K2A1	Q8K2A1;E0CXC5;Q0PNF0	Gulp1	PTB domain-containing engulfment adapter protein 1	GULP1_MOUSE	3	13544.2	11600.4	12469.8	12538.1	19073.9	22592.1	23278.7	21648.2	0.579176	0.00302161	GO:0006869(BP:lipid transport);GO:0006911(BP:phagocytosis, engulfment);GO:0006915(BP:apoptotic process);GO:0005737(CC:cytoplasm)	mmu:70676(Gulp1)	mmu04148(Efferocytosis)	Nuclear	PF00640(Phosphotyrosine interaction domain (PTB/PID))
P37804	Transgelin	Tagln	P37804	P37804;A0A1L1STN8	Tagln	Transgelin	TAGL_MOUSE	19	103078	110377	105899	106451	188779	173132	193815	185242	0.574661	0.000278708	GO:0030855(BP:epithelial cell differentiation);GO:0005737(CC:cytoplasm)	mmu:21345		Cytoplasmic	PF00402(Calponin family repeat);PF00307(Calponin homology (CH) domain)
Q5ND29	Rab-interacting lysosomal protein	Rilp	Q5ND29	Q5ND29;Q14AQ2	Rilp	Rab-interacting lysosomal protein	RILP_MOUSE	1	4318.82	6367.11	7643.73	6109.89		10243.7	11059.8	10651.8	0.573604	0.0386401	GO:0008333(BP:endosome to lysosome transport);GO:0010796(BP:regulation of multivesicular body size);GO:0015031(BP:protein transport);GO:0032509(BP:endosome transport via multivesicular body sorting pathway);GO:0042177(BP:negative regulation of protein catabolic process);GO:0045022(BP:early endosome to late endosome transport);GO:0045732(BP:positive regulation of protein catabolic process);GO:0060…	mmu:280408(Rilp)	mmu04145(Phagosome);mmu05132(Salmonella infection)	Extracellular;Cytoplasmic;Nuclear	PF09744(JNK_SAPK-associated protein-1);PF11461(Rab interacting lysosomal protein)
Q61147	Ceruloplasmin	Cp	Q61147	Q61147;E9PZD8;G3X8Q5;G3X9T8;G3UZ53;Q8BV37	Cp	Ceruloplasmin	CERU_MOUSE	46	66815.5	71138.5	93880.4	77278.1	110656	142521	151899	135025	0.572323	0.0184742	GO:0006825(BP:copper ion transport);GO:0006826(BP:iron ion transport);GO:0046688(BP:response to copper ion);GO:0005615(CC:extracellular space);GO:0005886(CC:plasma membrane);GO:0009986(CC:cell surface);GO:0004322(MF:ferroxidase activity);GO:0005507(MF:copper ion binding);GO:0016491(MF:oxidoreductase activity);GO:0051087(MF:chaperone binding)	mmu:12870(Cp)	mmu00860(Porphyrin metabolism);mmu04216(Ferroptosis)	Extracellular;Cytoplasmic	PF07732(Multicopper oxidase);PF00394(Multicopper oxidase);PF07731(Multicopper oxidase)
Q9JLC4	VPS10 domain-containing receptor SorCS1	Sorcs1	Q9JLC4	Q9JLC4;A0A1B0GRB7;A0A1B0GRC4;A0A1B0GRN1;A0A1B0GT94;E9PYT6;E9QQ02;E9QQ63;Q1HL23;Q1HL24;Q1HL25;Q8BSV0	Sorcs1	VPS10 domain-containing receptor SorCS1	SORC1_MOUSE	4	14692.9	9927.85	15931.1	13517.3	22642.1	22823.1	25603.4	23689.5	0.570602	0.00790502	GO:0006892(BP:post-Golgi vesicle-mediated transport);GO:0005794(CC:Golgi apparatus);GO:0016020(CC:membrane)			PlasmaMembrane	PF15901(Sortilin, neurotensin receptor 3, C-terminal);PF00801(PKD domain);PF15902(Sortilin, neurotensin receptor 3,)
P43275	Histone H1.1	H1-1	P43275	P43275	H1-1	Histone H1.1	H11_MOUSE	2	28327	22332.5	29067.6	26575.7	41243.5	44178	54322.6	46581.4	0.570522	0.0112804	GO:0006334(BP:nucleosome assembly);GO:0007283(BP:spermatogenesis);GO:0030261(BP:chromosome condensation);GO:0045910(BP:negative regulation of DNA recombination);GO:0048260(BP:positive regulation of receptor-mediated endocytosis);GO:0000785(CC:chromatin);GO:0000786(CC:nucleosome);GO:0000791(CC:euchromatin);GO:0005634(CC:nucleus);GO:0005654(CC:nucleoplasm);GO:0009986(CC:cell surface);GO:0031982(CC:…	mmu:80838		Nuclear	PF00538(linker histone H1 and H5 family)
Q3TEW6	Myelin protein zero-like protein 1	Mpzl1	Q3TEW6	Q3TEW6;A0A0A6YW22;A0A0A6YWA2;A0A0A6YX14;A0A0A6YXX8;A0A0R4J0V2	Mpzl1	Myelin protein zero-like protein 1	MPZL1_MOUSE	1	12466.9	9819.8	9618.14	10634.9	17986.8	17041.2	21077.4	18701.8	0.568659	0.00613976	GO:0005886(CC:plasma membrane)	mmu:68481		Extracellular	PF07686(Immunoglobulin V-set domain)
O54724	Caveolae-associated protein 1	Cavin1	O54724	O54724	Cavin1	Caveolae-associated protein 1	CAVN1_MOUSE	22	137046	120244	161277	139522	196007	254133	292235	247458	0.563822	0.0238067	GO:0006361(BP:transcription initiation from RNA polymerase I promoter);GO:0006363(BP:termination of RNA polymerase I transcription);GO:0009303(BP:rRNA transcription);GO:0009306(BP:protein secretion);GO:2000147(BP:positive regulation of cell motility);GO:0005634(CC:nucleus);GO:0005737(CC:cytoplasm);GO:0005739(CC:mitochondrion);GO:0005783(CC:endoplasmic reticulum);GO:0005829(CC:cytosol);GO:0005886(…	mmu:19285		Nuclear	PF15237(PTRF/SDPR family)
O88322	Nidogen-2	Nid2	O88322	O88322;A0A286YCQ5;Q3TPN0;Q3US45;Q8C6Z2;Q8CFA3;Q8R5G0	Nid2	Nidogen-2	NID2_MOUSE	50	81798.1	84367.5	124394	96853.2	130659	179846	209529	173345	0.558732	0.0462823	GO:0007160(BP:cell-matrix adhesion);GO:0005576(CC:extracellular region);GO:0005604(CC:basement membrane);GO:0005615(CC:extracellular space);GO:0005886(CC:plasma membrane);GO:0009986(CC:cell surface);GO:0031012(CC:extracellular matrix);GO:0062023(CC:collagen-containing extracellular matrix);GO:0005509(MF:calcium ion binding)	mmu:18074		Extracellular	PF06119(Nidogen-like);PF07645(Calcium-binding EGF domain);PF00086(Thyroglobulin type-1 repeat);PF07474(G2F domain);PF00058(Low-density lipoprotein receptor repeat class B)
Q61292	Laminin subunit beta-2	Lamb2	Q61292	Q61292;Q3USI2	Lamb2	Laminin subunit beta-2	LAMB2_MOUSE	96	137217	131860	170552	146543	217604	272419	304114	264712	0.553593	0.0135034	GO:0000904(BP:cell morphogenesis involved in differentiation);GO:0007411(BP:axon guidance);GO:0007528(BP:neuromuscular junction development);GO:0007601(BP:visual perception);GO:0009887(BP:animal organ morphogenesis);GO:0009888(BP:tissue development);GO:0014002(BP:astrocyte development);GO:0014044(BP:Schwann cell development);GO:0016477(BP:cell migration);GO:0031175(BP:neuron projection developmen…	mmu:16779(Lamb2)	mmu04151(PI3K-Akt signaling pathway);mmu04512(ECM-receptor interaction);mmu04510(Focal adhesion);mmu05200(Pathways in cancer);mmu05222(Small cell lung cancer);mmu05165(Human papillomavirus infection);mmu05146(Amoebiasis);mmu05145(Toxoplasmosis)	Extracellular	PF21199(Laminin IV type B domain);PF00053(Laminin EGF domain);PF00055(Laminin N-terminal (Domain VI))
Q3U284	Transmembrane protein 231	Tmem231	Q3U284	Q3U284;A0A1D5RLM3	Tmem231	Transmembrane protein 231	TM231_MOUSE	2	7655.89		4921.51	6288.7	12307.1	11454.9	11126.2	11629.4	0.540759	0.0173376	GO:0001701(BP:in utero embryonic development);GO:0001944(BP:vasculature development);GO:0007224(BP:smoothened signaling pathway);GO:0032880(BP:regulation of protein localization);GO:0042733(BP:embryonic digit morphogenesis);GO:0043010(BP:camera-type eye development);GO:0060271(BP:cilium assembly);GO:0060563(BP:neuroepithelial cell differentiation);GO:0016020(CC:membrane);GO:0035869(CC:ciliary tra…	mmu:234740		PlasmaMembrane	PF10149(Transmembrane protein 231)
A2BIM8	Major urinary protein 18	Mup11	A2BIM8;P02762;P04938	P02762;P04938;P11588;P11589;B5X0G2;Q9CXU6;A2AKN8;A2AKN9;A2BIM8;A2BIN1;A2CEK6;A2CEK7;A2CEL1;A9R9W0;E9PVW0;E9QA79;L7MUC7;L7N222;Q4FZE8;Q58ES8;Q58EV3;A2BIN0;A2CEL0;A2CGB6;A9C496;A9C497;B0V388;B5TE76;B5X0G0;B8JI96;Q8JZT0;Q9D0H8	Mup11;Mup18;Mup6	Major urinary protein 18	MUP11_MOUSE;MUP18_MOUSE;MUP6_MOUSE	9	18717	19783.9	20506.9	19669.3	35051.3	30037.1	44048.8	36379.1	0.540675	0.0155499	GO:0007610(BP:behavior);GO:0005615(CC:extracellular space);GO:0005549(MF:odorant binding);GO:0005550(MF:pheromone binding);GO:0036094(MF:small molecule binding)	mmu:100039028		Extracellular	PF00061(Lipocalin / cytosolic fatty-acid binding protein family)
A0A5F8MPH8	Tenascin XB	Tnxb	A0A5F8MPH8	A0A571BG59;A0A5F8MPH8;E9Q2T3;O35452;Q3V5L4;O54796	Tnxb	Tenascin XB	A0A5F8MPH8_MOUSE	17	24035.5	22668.8	24350	23684.8	31499.9	45223.3	55443.2	44055.5	0.537612	0.0428709	GO:0006629(BP:lipid metabolic process);GO:0006631(BP:fatty acid metabolic process);GO:0006641(BP:triglyceride metabolic process);GO:0007160(BP:cell-matrix adhesion);GO:0030155(BP:regulation of cell adhesion);GO:0030198(BP:extracellular matrix organization);GO:0030199(BP:collagen fibril organization);GO:0031175(BP:neuron projection development);GO:0032963(BP:collagen metabolic process);GO:0048251(…				PF18720(Tenascin EGF domain);PF00041(Fibronectin type III domain);PF00147(Fibrinogen beta and gamma chains, C-terminal globular domain);PF07974(EGF-like domain)
P49817	Caveolin-1	Cav1	P49817	P49817;H3BKG0	Cav1	Caveolin-1	CAV1_MOUSE	12	89552.9	86051.5	118110	97904.8	141740	184257	220948	182315	0.537009	0.028007	GO:0000122(BP:negative regulation of transcription by RNA polymerase II);GO:0000165(BP:MAPK cascade);GO:0001525(BP:angiogenesis);GO:0001570(BP:vasculogenesis);GO:0001666(BP:response to hypoxia);GO:0001935(BP:endothelial cell proliferation);GO:0001937(BP:negative regulation of endothelial cell proliferation);GO:0001938(BP:positive regulation of endothelial cell proliferation);GO:0001960(BP:negativ…	mmu:12389(Cav1)	mmu04144(Endocytosis);mmu04510(Focal adhesion);mmu05205(Proteoglycans in cancer);mmu05100(Bacterial invasion of epithelial cells);mmu05020(Prion disease);mmu05418(Fluid shear stress and atherosclerosis);mmu05416(Viral myocarditis)	PlasmaMembrane	PF01146(Caveolin)
P50285	Flavin-containing monooxygenase 1	Fmo1	P50285	P50285;Q3UNX7	Fmo1	Flavin-containing monooxygenase 1	FMO1_MOUSE	3	7109.17	8414.19	11989.3	9170.89	16397.4	15284.9	19592.6	17091.6	0.536572	0.0152715	GO:0006082(BP:organic acid metabolic process);GO:0006805(BP:xenobiotic metabolic process);GO:0009404(BP:toxin metabolic process);GO:0032496(BP:response to lipopolysaccharide);GO:0042412(BP:taurine biosynthetic process);GO:0046322(BP:negative regulation of fatty acid oxidation);GO:0070995(BP:NADPH oxidation);GO:0097009(BP:energy homeostasis);GO:0005789(CC:endoplasmic reticulum membrane);GO:0004497…	mmu:14261(Fmo1)	mmu00430(Taurine and hypotaurine metabolism);mmu00982(Drug metabolism - cytochrome P450)	PlasmaMembrane	PF00743(Flavin-binding monooxygenase-like)
Q9D8T4	Golgi apparatus membrane protein TVP23 homolog B	Tvp23b	Q9D8T4	Q9D8T4	Tvp23b	Golgi apparatus membrane protein TVP23 homolog B	TV23B_MOUSE	2	9213.99	5362.53	7942.25	7506.26	13325.4	13023.7	15707.3	14018.8	0.535442	0.0100275	GO:0009306(BP:protein secretion);GO:0016192(BP:vesicle-mediated transport);GO:0016020(CC:membrane)	mmu:67510		PlasmaMembrane	PF05832(Eukaryotic protein of unknown function (DUF846))
P39061	Collagen alpha-1(XVIII) chain	Col18a1	P39061	P39061;E9QPX1	Col18a1	Collagen alpha-1(XVIII) chain	COIA1_MOUSE	16	28025	25354.7	35446	29608.6	40691.5	62960.5	64332.3	55994.8	0.528774	0.0327725	GO:0001501(BP:skeletal system development);GO:0001525(BP:angiogenesis);GO:0001886(BP:endothelial cell morphogenesis);GO:0007155(BP:cell adhesion);GO:0030198(BP:extracellular matrix organization);GO:0030199(BP:collagen fibril organization);GO:0030903(BP:notochord development);GO:0043534(BP:blood vessel endothelial cell migration);GO:0043536(BP:positive regulation of blood vessel endothelial cell m…	mmu:12822(Col18a1)	mmu04974(Protein digestion and absorption)	Nuclear	PF01392(Fz domain);PF06482(Collagenase NC10 and Endostatin);PF06121(Domain of Unknown Function (DUF959));PF20010(Collagen trimerization domain);PF01391(Collagen triple helix repeat (20 copies));PF13385(Concanavalin A-like lectin/glucanases superfamily)
Q91YE5	Bromodomain adjacent to zinc finger domain protein 2A	Baz2a	Q91YE5	Q91YE5;A0A1W2P6X9;A0A1W2P6L0;A0A5F8MPQ7;E9Q374;F8VPM0;Q05CX2;Q3V0H2;Q80VL8;Q8BRP6;Q8CGH2	Baz2a	Bromodomain adjacent to zinc finger domain protein 2A	BAZ2A_MOUSE	1		20425	29581.4	25003.2	40482.9	53994.8	48290.9	47589.5	0.525393	0.0342103	GO:0000183(BP:rDNA heterochromatin assembly);GO:0001188(BP:RNA polymerase I preinitiation complex assembly);GO:0006306(BP:DNA methylation);GO:0006338(BP:chromatin remodeling);GO:0016479(BP:negative regulation of transcription by RNA polymerase I);GO:0031062(BP:positive regulation of histone methylation);GO:0031065(BP:positive regulation of histone deacetylation);GO:0031507(BP:heterochromatin asse…			Nuclear	PF00439(Bromodomain);PF15612(WSTF, HB1, Itc1p, MBD9 motif 1);PF00628(PHD-finger);PF02791(DDT domain);PF15613(Williams-Beuren syndrome DDT (WSD), D-TOX E motif);PF01429(Methyl-CpG binding domain)
D3YTL5	Capping protein (actin filament), gelsolin-like (Fragment)	Capg	D3YTL5;Q3TNN6;Q3UJ44;Q99LB4	Q99LB4;D3YTL5;D3YU77;D3YZN3;Q3TNN6;Q3UJ44	Capg	Capping protein (actin filament), gelsolin-like (Fragment)	D3YTL5_MOUSE;Q3TNN6_MOUSE;Q3UJ44_MOUSE;Q99LB4_MOUSE	2	31772.8	35241.3	51144.4	39386.2	57220.6	90001.3	81502.4	76241.4	0.516598	0.0326688	GO:0051015(MF:actin filament binding)				PF00626(Gelsolin repeat)
P00329	Alcohol dehydrogenase 1	Adh1	P00329	P00329;Q3UKA4	Adh1	Alcohol dehydrogenase 1	ADH1_MOUSE	13	34038.3	29450	42403	35297.1	62034.9	68050.9	77878.5	69321.4	0.50918	0.00469812	GO:0001523(BP:retinoid metabolic process);GO:0006068(BP:ethanol catabolic process);GO:0006069(BP:ethanol oxidation);GO:0031100(BP:animal organ regeneration);GO:0032526(BP:response to retinoic acid);GO:0032570(BP:response to progesterone);GO:0033574(BP:response to testosterone);GO:0042572(BP:retinol metabolic process);GO:0042573(BP:retinoic acid metabolic process);GO:0046186(BP:acetaldehyde biosyn…	mmu:11522(Adh1)	mmu00010(Glycolysis / Gluconeogenesis);mmu00620(Pyruvate metabolism);mmu00071(Fatty acid degradation);mmu00350(Tyrosine metabolism);mmu00830(Retinol metabolism);mmu00980(Metabolism of xenobiotics by cytochrome P450);mmu00982(Drug metabolism - cytochrome P450);mmu04936(Alcoholic liver disease)	Cytoplasmic	PF00107(Zinc-binding dehydrogenase);PF08240(Alcohol dehydrogenase GroES-like domain)
P16015	Carbonic anhydrase 3	Ca3	P16015	P16015	Ca3	Carbonic anhydrase 3	CAH3_MOUSE	21	81285	69668.2	93772.5	81575.2	127100	147016	206864	160327	0.508806	0.0343386	GO:0006730(BP:one-carbon metabolic process);GO:0006979(BP:response to oxidative stress);GO:0009617(BP:response to bacterium);GO:0005737(CC:cytoplasm);GO:0005829(CC:cytosol);GO:0004089(MF:carbonate dehydratase activity);GO:0008270(MF:zinc ion binding);GO:0016151(MF:nickel cation binding);GO:0016791(MF:phosphatase activity)	mmu:12350(Car3)	mmu00910(Nitrogen metabolism)	Cytoplasmic	PF00194(Eukaryotic-type carbonic anhydrase)
P97314	Cysteine and glycine-rich protein 2	Csrp2	P97314	P97314;A0A1W2P6I3;A0A1W2P758;A0A1W2P780;A0A1W2P7N8;A0A1W2P845;Q71V27;Q9D1M8	Csrp2	Cysteine and glycine-rich protein 2	CSRP2_MOUSE	3	6646.9	10425.3	4898.76	7323.65	16392.9	13697.8	13668.8	14586.5	0.502084	0.0176042	GO:0045214(BP:sarcomere organization);GO:0060537(BP:muscle tissue development);GO:0005634(CC:nucleus);GO:0005737(CC:cytoplasm);GO:0030018(CC:Z disc);GO:0008307(MF:structural constituent of muscle);GO:0042805(MF:actinin binding);GO:0046872(MF:metal ion binding)	mmu:13008		Nuclear	PF00412(LIM domain)
P52927	High mobility group protein HMGI-C	Hmga2	P52927	P52927;Q6NSP9	Hmga2	High mobility group protein HMGI-C	HMGA2_MOUSE	1	4762.65	3520.78	4508.8	4264.08	8862.75	6873.84	9761.53	8499.37	0.501693	0.0105206	GO:0000122(BP:negative regulation of transcription by RNA polymerase II);GO:0001837(BP:epithelial to mesenchymal transition);GO:0002062(BP:chondrocyte differentiation);GO:0003131(BP:mesodermal-endodermal cell signaling);GO:0006284(BP:base-excision repair);GO:0006355(BP:regulation of transcription, DNA-templated);GO:0007283(BP:spermatogenesis);GO:0008283(BP:cell population proliferation);GO:000828…	mmu:15364(Hmga2)	mmu05202(Transcriptional misregulation in cancer);mmu05206(MicroRNAs in cancer)	Nuclear	PF02178(AT hook motif)
P58465	CTD small phosphatase-like protein	Ctdspl	P58465	P58465;G3UXN0	Ctdspl	CTD small phosphatase-like protein	CTDSL_MOUSE	2	45008.7	36993.1	50369.6	44123.8	59436.7	102495	103889	88606.9	0.497973	0.0421364	GO:0001933(BP:negative regulation of protein phosphorylation);GO:2000134(BP:negative regulation of G1/S transition of mitotic cell cycle);GO:0005634(CC:nucleus);GO:0008420(MF:RNA polymerase II CTD heptapeptide repeat phosphatase activity);GO:0017018(MF:myosin phosphatase activity);GO:0046872(MF:metal ion binding)	mmu:69274		Cytoplasmic;Nuclear	PF03031(NLI interacting factor-like phosphatase)
Q8C180	Fibroblast growth factor receptor substrate 2	Frs2	Q8C180	Q8C180	Frs2	Fibroblast growth factor receptor substrate 2	FRS2_MOUSE	5	9300.38	5773.25	8024.7	7699.44	18041.4	15959.7	13549.7	15850.3	0.485761	0.00794408	GO:0001702(BP:gastrulation with mouth forming second);GO:0001759(BP:organ induction);GO:0002088(BP:lens development in camera-type eye);GO:0003281(BP:ventricular septum development);GO:0007169(BP:transmembrane receptor protein tyrosine kinase signaling pathway);GO:0007405(BP:neuroblast proliferation);GO:0008543(BP:fibroblast growth factor receptor signaling pathway);GO:0008595(BP:anterior/posteri…	mmu:327826(Frs2)	mmu04722(Neurotrophin signaling pathway);mmu04714(Thermogenesis);mmu05205(Proteoglycans in cancer)	Nuclear	PF02174(PTB domain (IRS-1 type))
Q6P5H2	Nestin	Nes	Q6P5H2	Q6P5H2	Nes	Nestin	NEST_MOUSE	39	22137.4	20699.9	32562.4	25133.2	41233.3	58398.8	58324.8	52652.3	0.477344	0.0156998	GO:0000086(BP:G2/M transition of mitotic cell cycle);GO:0007399(BP:nervous system development);GO:0007420(BP:brain development);GO:0030844(BP:positive regulation of intermediate filament depolymerization);GO:0031076(BP:embryonic camera-type eye development);GO:0043524(BP:negative regulation of neuron apoptotic process);GO:0048858(BP:cell projection morphogenesis);GO:0051402(BP:neuron apoptotic pr…	mmu:18008		Cytoplasmic;Nuclear	PF00038(Intermediate filament protein)
Q9Z129	ATP-dependent DNA helicase Q1	Recql	Q9Z129	Q9Z129;E9Q3N0;Q3UFL0;Q3UUK0;Q91YU1;D3YZW9;D3Z6T0	Recql	ATP-dependent DNA helicase Q1	RECQ1_MOUSE	1	5511.94		4749.93	5130.94	9622.23		11977.7	10800	0.475088	0.0445171	GO:0000724(BP:double-strand break repair via homologous recombination);GO:0006268(BP:DNA unwinding involved in DNA replication);GO:0005654(CC:nucleoplasm);GO:0005694(CC:chromosome);GO:0005737(CC:cytoplasm);GO:0003678(MF:DNA helicase activity);GO:0005524(MF:ATP binding);GO:0009378(MF:four-way junction helicase activity);GO:0016887(MF:ATP hydrolysis activity);GO:0043138(MF:3'-5' DNA helicase activi…	mmu:19691		Nuclear	PF00270(DEAD/DEAH box helicase);PF16124(RecQ zinc-binding);PF00271(Helicase conserved C-terminal domain)
Q8BWY4	Metallo-beta-lactamase domain-containing protein 1	Mblac1	Q8BWY4	Q8BWY4	Mblac1	Metallo-beta-lactamase domain-containing protein 1	MBLC1_MOUSE	2	5970.33	13540.2	9560.76	9690.43	19401.1	19254.2	23585	20746.8	0.467081	0.0132484	GO:0008334(BP:histone mRNA metabolic process);GO:0031124(BP:mRNA 3'-end processing);GO:1900087(BP:positive regulation of G1/S transition of mitotic cell cycle);GO:0005634(CC:nucleus);GO:0005737(CC:cytoplasm);GO:0005829(CC:cytosol);GO:0004521(MF:endoribonuclease activity);GO:0046872(MF:metal ion binding)	mmu:330216		Cytoplasmic	PF00753(Metallo-beta-lactamase superfamily)
P97927	Laminin subunit alpha-4	Lama4	P97927	P97927;Q91VV0	Lama4	Laminin subunit alpha-4	LAMA4_MOUSE	34	44593.4	38310.8	78902.6	53935.6	81638.6	125510	146357	117835	0.457721	0.0490899	GO:0001568(BP:blood vessel development);GO:0007155(BP:cell adhesion);GO:0030155(BP:regulation of cell adhesion);GO:0030334(BP:regulation of cell migration);GO:0045995(BP:regulation of embryonic development);GO:0050873(BP:brown fat cell differentiation);GO:0120163(BP:negative regulation of cold-induced thermogenesis);GO:0005576(CC:extracellular region);GO:0005604(CC:basement membrane);GO:0031594(C…	mmu:16775(Lama4)	mmu04151(PI3K-Akt signaling pathway);mmu04512(ECM-receptor interaction);mmu04510(Focal adhesion);mmu05200(Pathways in cancer);mmu05222(Small cell lung cancer);mmu05165(Human papillomavirus infection);mmu05146(Amoebiasis);mmu05145(Toxoplasmosis);mmu05143(African trypanosomiasis)	Nuclear	PF00053(Laminin EGF domain);PF02210(Laminin G domain);PF06009(Laminin Domain II);PF06008(Laminin Domain I)
O70258	Epsilon-sarcoglycan	Sgce	O70258	O70258;Q3V1W5;Q4H437;Q4H438;Q6L8N9;D3Z572;E9PX46;F6R6P2;F6WKE4;F8WGM3	Sgce	Epsilon-sarcoglycan	SGCE_MOUSE	10	15035.9	12030.2	21673.3	16246.5	25819.6	39681	41198.9	35566.5	0.456791	0.0269718	GO:0005794(CC:Golgi apparatus);GO:0005856(CC:cytoskeleton);GO:0005886(CC:plasma membrane);GO:0016010(CC:dystrophin-associated glycoprotein complex);GO:0016012(CC:sarcoglycan complex);GO:0032590(CC:dendrite membrane);GO:0042383(CC:sarcolemma)	mmu:20392(Sgce)	mmu05410(Hypertrophic cardiomyopathy);mmu05412(Arrhythmogenic right ventricular cardiomyopathy);mmu05414(Dilated cardiomyopathy);mmu05416(Viral myocarditis)	PlasmaMembrane	PF05510(Sarcoglycan alpha/epsilon N-terminal domain);PF20989(Sarcoglycan alpha/epsilon second domain)
Q9WVH9	Fibulin-5	Fbln5	Q9WVH9	Q9WVH9;A0A1Y7VJW9	Fbln5	Fibulin-5	FBLN5_MOUSE	7	13744.9	10639.4	17611.7	13998.7	23805.6	31943.1	36819.5	30856.1	0.453676	0.0172215	GO:0000122(BP:negative regulation of transcription by RNA polymerase II);GO:0007155(BP:cell adhesion);GO:0016525(BP:negative regulation of angiogenesis);GO:0030198(BP:extracellular matrix organization);GO:0033690(BP:positive regulation of osteoblast proliferation);GO:0034394(BP:protein localization to cell surface);GO:0045944(BP:positive regulation of transcription by RNA polymerase II);GO:004690…	mmu:23876		Extracellular	PF12662(Complement Clr-like EGF-like);PF07645(Calcium-binding EGF domain)
P82349	Beta-sarcoglycan	Sgcb	P82349	P82349	Sgcb	Beta-sarcoglycan	SGCB_MOUSE	7	12828.8	18504.1	20368.6	17233.8	27125.6	37095.8	50629.2	38283.5	0.450163	0.0427116	GO:0007517(BP:muscle organ development);GO:0009749(BP:response to glucose);GO:0010467(BP:gene expression);GO:0042593(BP:glucose homeostasis);GO:0044381(BP:glucose import in response to insulin stimulus);GO:0055001(BP:muscle cell development);GO:0055013(BP:cardiac muscle cell development);GO:0061024(BP:membrane organization);GO:0097084(BP:vascular associated smooth muscle cell development);GO:0005…	mmu:24051(Sgcb)	mmu05410(Hypertrophic cardiomyopathy);mmu05412(Arrhythmogenic right ventricular cardiomyopathy);mmu05414(Dilated cardiomyopathy);mmu05416(Viral myocarditis)	PlasmaMembrane;Cytoplasmic	PF04790(Sarcoglycan complex subunit protein)
Q05793	Basement membrane-specific heparan sulfate proteoglycan core protein	Hspg2	Q05793	Q05793;E9PZ16;B1B0C7;Q52KG8;Q5RKM8	Hspg2	Basement membrane-specific heparan sulfate proteoglycan core protein	PGBM_MOUSE	150	132712	125923	228095	162243	246931	377068	468489	364163	0.445524	0.049077	GO:0001525(BP:angiogenesis);GO:0001938(BP:positive regulation of endothelial cell proliferation);GO:0001958(BP:endochondral ossification);GO:0002062(BP:chondrocyte differentiation);GO:0006898(BP:receptor-mediated endocytosis);GO:0007162(BP:negative regulation of cell adhesion);GO:0007224(BP:smoothened signaling pathway);GO:0007420(BP:brain development);GO:0008104(BP:protein localization);GO:00082…	mmu:15530(Hspg2)	mmu04512(ECM-receptor interaction);mmu05205(Proteoglycans in cancer);mmu05161(Hepatitis B)	Extracellular	PF00053(Laminin EGF domain);PF00054(Laminin G domain);PF13927(Immunoglobulin domain);PF00008(EGF-like domain);PF00057(Low-density lipoprotein receptor domain class A);PF07679(Immunoglobulin I-set domain);PF00052(Laminin B (Domain IV))
P70227	Inositol 1,4,5-trisphosphate receptor type 3	Itpr3	P70227	P70227;Q0IJ80	Itpr3	Inositol 1,4,5-trisphosphate receptor type 3	ITPR3_MOUSE	24	17174.1	15778.6	21457.8	18136.8	29635.1	40607	52128.7	40790.3	0.444636	0.0279517	GO:0006816(BP:calcium ion transport);GO:0007186(BP:G protein-coupled receptor signaling pathway);GO:0007204(BP:positive regulation of cytosolic calcium ion concentration);GO:0007613(BP:memory);GO:0050913(BP:sensory perception of bitter taste);GO:0050916(BP:sensory perception of sweet taste);GO:0050917(BP:sensory perception of umami taste);GO:0051209(BP:release of sequestered calcium ion into cyto…	mmu:16440(Itpr3)	mmu04371(Apelin signaling pathway);mmu04020(Calcium signaling pathway);mmu04070(Phosphatidylinositol signaling system);mmu04022(cGMP-PKG signaling pathway);mmu04114(Oocyte meiosis);mmu04210(Apoptosis);mmu04218(Cellular senescence);mmu04540(Gap junction);mmu04611(Platelet activation);mmu04621(NOD-like receptor signaling pathway);mmu04625(C-type lectin receptor signaling pathway);mmu04911(Insulin s…	Nuclear	PF08454(RyR and IP3R Homology associated);PF00520(Ion transport protein);PF02815(MIR domain);PF01365(RIH domain);PF08709(Inositol 1,4,5-trisphosphate/ryanodine receptor)
P04117	Fatty acid-binding protein, adipocyte	Fabp4	P04117	P04117;Q542H7;Q99M00	Fabp4	Fatty acid-binding protein, adipocyte	FABP4_MOUSE	2		18140.1	16728.2	17434.2	39970	33294.1	49420.1	40894.7	0.426318	0.0305284	GO:0006631(BP:fatty acid metabolic process);GO:0008284(BP:positive regulation of cell population proliferation);GO:0009617(BP:response to bacterium);GO:0015908(BP:fatty acid transport);GO:0015909(BP:long-chain fatty acid transport);GO:0042632(BP:cholesterol homeostasis);GO:0045892(BP:negative regulation of transcription, DNA-templated);GO:0050729(BP:positive regulation of inflammatory response);G…	mmu:11770(Fabp4)	mmu04923(Regulation of lipolysis in adipocytes);mmu03320(PPAR signaling pathway)	Cytoplasmic	PF00061(Lipocalin / cytosolic fatty-acid binding protein family)
E9Q9U8	Coiled-coil domain containing 74A	Ccdc74a	E9Q9U8;Q8CEY8	E9Q9U8;Q8CEY8	Ccdc74a	Coiled-coil domain containing 74A	E9Q9U8_MOUSE;Q8CEY8_MOUSE	2	7349.77	4360.41	7469.41	6393.2		13145.8	16892.1	15019	0.425675	0.0204812		mmu:72315			PF14916(Coiled-coil domain of unknown function);PF14917(Coiled coil protein 74, C terminal)
Q6PEB4	tRNA N6-adenosine threonylcarbamoyltransferase, mitochondrial	Osgepl1	Q6PEB4	Q6PEB4;A0A087WSK7	Osgepl1	tRNA N6-adenosine threonylcarbamoyltransferase, mitochondrial	OSGL1_MOUSE	1	5472.28		4033.59	4752.94	11288.2		11259.4	11273.8	0.421591	0.0119562	GO:0002949(BP:tRNA threonylcarbamoyladenosine modification);GO:0005739(CC:mitochondrion);GO:0046872(MF:metal ion binding);GO:0061711(MF:N(6)-L-threonylcarbamoyladenine synthase activity)	mmu:72085		Mitochondrial	PF00814(tRNA N6-adenosine threonylcarbamoyltransferase)
Q8R015	Biogenesis of lysosome-related organelles complex 1 subunit 5	Bloc1s5	Q8R015	Q8R015;Q3TB02	Bloc1s5	Biogenesis of lysosome-related organelles complex 1 subunit 5	BL1S5_MOUSE	2	4572.15	9233.52	2148.52	5318.06	12675.8	12841.8	13130.3	12882.6	0.412809	0.0221367	GO:0008089(BP:anterograde axonal transport);GO:0016192(BP:vesicle-mediated transport);GO:0031175(BP:neuron projection development);GO:0032402(BP:melanosome transport);GO:0032438(BP:melanosome organization);GO:0032474(BP:otolith morphogenesis);GO:0035646(BP:endosome to melanosome transport);GO:0048066(BP:developmental pigmentation);GO:0048490(BP:anterograde synaptic vesicle transport);GO:0050942(B…	mmu:17828		Nuclear	PF14942(Organelle biogenesis, Muted-like protein)
P10493	Nidogen-1	Nid1	P10493	P10493	Nid1	Nidogen-1	NID1_MOUSE	66	100695	91585.9	190419	127567	200317	338696	388958	309324	0.412405	0.0481826	GO:0007160(BP:cell-matrix adhesion);GO:0010811(BP:positive regulation of cell-substrate adhesion);GO:0030198(BP:extracellular matrix organization);GO:0032836(BP:glomerular basement membrane development);GO:0045785(BP:positive regulation of cell adhesion);GO:0051149(BP:positive regulation of muscle cell differentiation);GO:0060070(BP:canonical Wnt signaling pathway);GO:0110011(BP:regulation of bas…	mmu:18073		Extracellular	PF07474(G2F domain);PF12947(EGF domain);PF07645(Calcium-binding EGF domain);PF00086(Thyroglobulin type-1 repeat);PF12662(Complement Clr-like EGF-like);PF06119(Nidogen-like);PF00058(Low-density lipoprotein receptor repeat class B);PF14670(Coagulation Factor Xa inhibitory site)
F6R7E8	Predicted gene 2663	1810009J06Rik	F6R7E8;Q7TT42;Q9CPN7	F6R7E8;Q7TT42;Q9CPN7	1810009J06Rik;Gm2663;trypsinogen	Predicted gene 2663	F6R7E8_MOUSE;Q7TT42_MOUSE;Q9CPN7_MOUSE	2	109850	309036	52174.5	157020	374447	426189	369929	390188	0.402421	0.0432807	GO:0006508(BP:proteolysis);GO:0005615(CC:extracellular space);GO:0004252(MF:serine-type endopeptidase activity)	mmu:100040208(Gm2663)	mmu04080(Neuroactive ligand-receptor interaction);mmu04972(Pancreatic secretion);mmu04974(Protein digestion and absorption);mmu05164(Influenza A)		PF00089(Trypsin)
P02463	Collagen alpha-1(IV) chain	Col4a1	P02463	P02463;F7CK55;P70165;Q3TP61;Q61436;Q63ZW6;Q80V57;Q8BNS7;Q9ESQ2	Col4a1	Collagen alpha-1(IV) chain	CO4A1_MOUSE	11	44104.5	60186.7	114324	72871.7	120548	191673	232376	181532	0.401426	0.0494108	GO:0001569(BP:branching involved in blood vessel morphogenesis);GO:0007420(BP:brain development);GO:0007528(BP:neuromuscular junction development);GO:0030198(BP:extracellular matrix organization);GO:0030855(BP:epithelial cell differentiation);GO:0038063(BP:collagen-activated tyrosine kinase receptor signaling pathway);GO:0048514(BP:blood vessel morphogenesis);GO:0061304(BP:retinal blood vessel mo…	mmu:12826(Col4a1)	mmu04151(PI3K-Akt signaling pathway);mmu04512(ECM-receptor interaction);mmu04510(Focal adhesion);mmu04926(Relaxin signaling pathway);mmu04974(Protein digestion and absorption);mmu05200(Pathways in cancer);mmu05222(Small cell lung cancer);mmu05165(Human papillomavirus infection);mmu05146(Amoebiasis);mmu04933(AGE-RAGE signaling pathway in diabetic complications)	Extracellular;Nuclear	PF01391(Collagen triple helix repeat (20 copies));PF01413(C-terminal tandem repeated domain in type 4 procollagen)
Q04857	Collagen alpha-1(VI) chain	Col6a1	Q04857	Q04857;Q8C6Y0	Col6a1	Collagen alpha-1(VI) chain	CO6A1_MOUSE	24	50063.9	53766.9	79303.1	61044.6	126956	146028	185903	152962	0.399083	0.0094613	GO:0007155(BP:cell adhesion);GO:0035987(BP:endodermal cell differentiation);GO:0071230(BP:cellular response to amino acid stimulus);GO:0005576(CC:extracellular region);GO:0005581(CC:collagen trimer);GO:0005615(CC:extracellular space);GO:0031012(CC:extracellular matrix);GO:0032991(CC:protein-containing complex);GO:0042383(CC:sarcolemma);GO:0062023(CC:collagen-containing extracellular matrix);GO:00…	mmu:12833(Col6a1)	mmu04151(PI3K-Akt signaling pathway);mmu04512(ECM-receptor interaction);mmu04510(Focal adhesion);mmu04974(Protein digestion and absorption);mmu05165(Human papillomavirus infection)	Extracellular;Nuclear	PF00092(von Willebrand factor type A domain);PF01391(Collagen triple helix repeat (20 copies))
A0A2R8VHM0	Potassium channel tetramerisation domain containing 17 (Fragment)	Kctd17	A0A2R8VHM0;A0A2R8VKL1;A6H697;E0CYD2;E0CYQ0;E0CZ97;F7B6A4;F7C1U0	A0A2R8VHM0;A0A2R8VKL1;A6H697;E0CYD2;E0CYQ0;E0CZ97;F7B6A4;F7C1U0	Kctd17	Potassium channel tetramerisation domain containing 17 (Fragment)	A0A2R8VHM0_MOUSE;A0A2R8VKL1_MOUSE;A6H697_MOUSE;E0CYD2_MOUSE;E0CYQ0_MOUSE;E0CZ97_MOUSE;F7B6A4_MOUSE;F7C1U0_MOUSE	1	2386.65	4266.43	965.985	2539.69	6137.72		7672.06	6904.89	0.36781	0.0489685	GO:0032469(BP:endoplasmic reticulum calcium ion homeostasis);GO:0043161(BP:proteasome-mediated ubiquitin-dependent protein catabolic process);GO:0045724(BP:positive regulation of cilium assembly);GO:0051260(BP:protein homooligomerization);GO:0005737(CC:cytoplasm);GO:0005783(CC:endoplasmic reticulum);GO:0031463(CC:Cul3-RING ubiquitin ligase complex);GO:0042802(MF:identical protein binding);GO:0097…				PF02214(BTB/POZ domain)
D3Z413	tRNA methyltransferase 1 (Fragment)	Trmt1	D3Z413	A0A0R4IZW7;E9PWD4;H3BKS8;Q3TD26;D3Z413;D6RFC0;D6RG86;H3BK68;H3BKB8;H3BKV3;H3BL70	Trmt1	tRNA methyltransferase 1 (Fragment)	D3Z413_MOUSE	1	2952.04		6449	4700.52	10791.9	15281.5	12335.8	12803.1	0.36714	0.0323906	GO:0000049(MF:tRNA binding);GO:0004809(MF:tRNA (guanine-N2-)-methyltransferase activity)				PF02005(N2,N2-dimethylguanosine tRNA methyltransferase)
Q02788	Collagen alpha-2(VI) chain	Col6a2	Q02788	Q02788;D3Z7D5	Col6a2	Collagen alpha-2(VI) chain	CO6A2_MOUSE	21	29284.1	27294.6	57024.3	37867.7	87901	108926	138802	111876	0.338478	0.0136702	GO:0007155(BP:cell adhesion);GO:0009749(BP:response to glucose);GO:0005576(CC:extracellular region);GO:0005581(CC:collagen trimer);GO:0005615(CC:extracellular space);GO:0031012(CC:extracellular matrix);GO:0032991(CC:protein-containing complex);GO:0042383(CC:sarcolemma);GO:0062023(CC:collagen-containing extracellular matrix);GO:0005518(MF:collagen binding)	mmu:12834(Col6a2)	mmu04151(PI3K-Akt signaling pathway);mmu04512(ECM-receptor interaction);mmu04510(Focal adhesion);mmu04974(Protein digestion and absorption);mmu05165(Human papillomavirus infection)	Nuclear	PF01391(Collagen triple helix repeat (20 copies));PF00092(von Willebrand factor type A domain)
E9PWQ3	Collagen, type VI, alpha 3	Col6a3	E9PWQ3	E9PWQ3;J3QQ16;A0A087WS16;O88493;Q05504	Col6a3	Collagen, type VI, alpha 3	E9PWQ3_MOUSE	86	32544.7	31593.5	65629.6	43255.9	100925	121857	167341	130041	0.332633	0.0183874	GO:0007155(BP:cell adhesion);GO:0009749(BP:response to glucose);GO:0005581(CC:collagen trimer);GO:0005615(CC:extracellular space);GO:0031012(CC:extracellular matrix);GO:0042383(CC:sarcolemma);GO:0062023(CC:collagen-containing extracellular matrix);GO:0004867(MF:serine-type endopeptidase inhibitor activity)				PF00014(Kunitz/Bovine pancreatic trypsin inhibitor domain);PF01391(Collagen triple helix repeat (20 copies));PF00092(von Willebrand factor type A domain)
P82198	Transforming growth factor-beta-induced protein ig-h3	Tgfbi	P82198	P82198;A1L353;A1L354;Q3TAY9;Q3TDZ5;Q3UXJ2	Tgfbi	Transforming growth factor-beta-induced protein ig-h3	BGH3_MOUSE	29	22429.6	21039.8	63104	35524.5	68341.5	121000	139949	109764	0.323646	0.0435159	GO:0001525(BP:angiogenesis);GO:0002062(BP:chondrocyte differentiation);GO:0007155(BP:cell adhesion);GO:0030198(BP:extracellular matrix organization);GO:0051179(BP:localization);GO:0005604(CC:basement membrane);GO:0005615(CC:extracellular space);GO:0005802(CC:trans-Golgi network);GO:0031012(CC:extracellular matrix);GO:0062023(CC:collagen-containing extracellular matrix);GO:0005518(MF:collagen bind…	mmu:21810		Mitochondrial	PF02469(Fasciclin domain)
P28653	Biglycan	Bgn	P28653	P28653;Q3TAF9;Q3TNY9;Q3UXK8;Q7TMW3;Q6PG76	Bgn	Biglycan	PGS1_MOUSE	13	14912.3	13435.5	26330.3	18226	50864.4	47633.4	71062.4	56520.1	0.32247	0.0102928	GO:0060348(BP:bone development);GO:0061975(BP:articular cartilage development);GO:0005615(CC:extracellular space);GO:0009986(CC:cell surface);GO:0030133(CC:transport vesicle);GO:0031012(CC:extracellular matrix);GO:0042383(CC:sarcolemma);GO:0062023(CC:collagen-containing extracellular matrix);GO:0005539(MF:glycosaminoglycan binding);GO:0019955(MF:cytokine binding);GO:0050840(MF:extracellular matri…	mmu:12111		Extracellular	PF13855(Leucine rich repeat);PF01462(Leucine rich repeat N-terminal domain)
A2A863	Integrin beta-4	Itgb4	A2A863	A2A863;A2A864;Q3ULT5;Q3UNP2	Itgb4	Integrin beta-4	ITB4_MOUSE	67	31452.9	25186.5	92041.2	49560.2	98070.2	176849	216357	163759	0.302642	0.048804	GO:0006914(BP:autophagy);GO:0007155(BP:cell adhesion);GO:0007160(BP:cell-matrix adhesion);GO:0007229(BP:integrin-mediated signaling pathway);GO:0009611(BP:response to wounding);GO:0022011(BP:myelination in peripheral nervous system);GO:0031581(BP:hemidesmosome assembly);GO:0032290(BP:peripheral nervous system myelin formation);GO:0035878(BP:nail development);GO:0043589(BP:skin morphogenesis);GO:0…			Nuclear	PF00041(Fibronectin type III domain);PF03160(Calx-beta domain);PF17205(Integrin plexin domain);PF18372(Integrin beta epidermal growth factor like domain 1);PF00362(Integrin beta chain VWA domain);PF07965(Integrin beta tail domain)
Q60675	Laminin subunit alpha-2	Lama2	Q60675	Q60675;A0A087WRP2	Lama2	Laminin subunit alpha-2	LAMA2_MOUSE	152	58822.1	57037.3	184454	100104	196800	372260	443775	337612	0.296508	0.0484926	GO:0007155(BP:cell adhesion);GO:0007411(BP:axon guidance);GO:0009887(BP:animal organ morphogenesis);GO:0009888(BP:tissue development);GO:0014037(BP:Schwann cell differentiation);GO:0030334(BP:regulation of cell migration);GO:0032224(BP:positive regulation of synaptic transmission, cholinergic);GO:0045785(BP:positive regulation of cell adhesion);GO:0045995(BP:regulation of embryonic development);G…	mmu:16773(Lama2)	mmu04151(PI3K-Akt signaling pathway);mmu04512(ECM-receptor interaction);mmu04510(Focal adhesion);mmu05200(Pathways in cancer);mmu05222(Small cell lung cancer);mmu05165(Human papillomavirus infection);mmu05146(Amoebiasis);mmu05145(Toxoplasmosis);mmu05410(Hypertrophic cardiomyopathy);mmu05412(Arrhythmogenic right ventricular cardiomyopathy);mmu05414(Dilated cardiomyopathy);mmu05416(Viral myocarditi…	Extracellular	PF00053(Laminin EGF domain);PF02210(Laminin G domain);PF00054(Laminin G domain);PF06009(Laminin Domain II);PF00055(Laminin N-terminal (Domain VI));PF00052(Laminin B (Domain IV));PF06008(Laminin Domain I)
Q61554	Fibrillin-1	Fbn1	Q61554	Q61554;O88840	Fbn1	Fibrillin-1	FBN1_MOUSE	36	13524.8	8050.98	18293.3	13289.7	31931.8	44211.9	65757.7	47300.5	0.280963	0.0300513	GO:0001501(BP:skeletal system development);GO:0001656(BP:metanephros development);GO:0001822(BP:kidney development);GO:0006006(BP:glucose metabolic process);GO:0007507(BP:heart development);GO:0009653(BP:anatomical structure morphogenesis);GO:0010737(BP:protein kinase A signaling);GO:0033627(BP:cell adhesion mediated by integrin);GO:0035582(BP:sequestering of BMP in extracellular matrix);GO:00355…	mmu:14118(Fbn1)	mmu04350(TGF-beta signaling pathway)	Extracellular	PF00683(TB domain);PF14670(Coagulation Factor Xa inhibitory site);PF21364(Fibrillin, first EGF domain);PF12947(EGF domain);PF18193(Fibrillin 1 unique N-terminal domain);PF07645(Calcium-binding EGF domain);PF12662(Complement Clr-like EGF-like)
P50608	Fibromodulin	Fmod	P50608	P50608;Q543D2;Q8BNU3	Fmod	Fibromodulin	FMOD_MOUSE	8	18135	19045.1	31639.2	22939.8	72783.4	74893.7	103406	83694.4	0.27409	0.00490001	GO:0005576(CC:extracellular region);GO:0005615(CC:extracellular space);GO:0062023(CC:collagen-containing extracellular matrix)	mmu:14264(Fmod)	mmu04350(TGF-beta signaling pathway)	Extracellular;Nuclear	PF00560(Leucine Rich Repeat);PF13855(Leucine rich repeat);PF01462(Leucine rich repeat N-terminal domain)
E9Q1W7	TBC1 domain containing kinase	Tbck	E9Q1W7	E9Q1W7	Tbck	TBC1 domain containing kinase	E9Q1W7_MOUSE	2	2715.62	2757.95		2736.78	10913	9113.6		10013.3	0.273315	0.0149541	GO:0008283(BP:cell population proliferation);GO:0030036(BP:actin cytoskeleton organization);GO:0032006(BP:regulation of TOR signaling);GO:0005737(CC:cytoplasm);GO:0030496(CC:midbody);GO:0072686(CC:mitotic spindle);GO:0004672(MF:protein kinase activity);GO:0005524(MF:ATP binding)	mmu:271981			PF00581(Rhodanese-like domain);PF00566(Rab-GTPase-TBC domain);PF00069(Protein kinase domain)
Q9JK53	Prolargin	Prelp	Q9JK53	Q9JK53;Q543S0;Q8CAZ9	Prelp	Prolargin	PRELP_MOUSE	20	21024.1	29347.9	70337.1	40236.4	100853	154579	199689	151707	0.265224	0.0262291	GO:0090398(BP:cellular senescence);GO:0005615(CC:extracellular space);GO:0062023(CC:collagen-containing extracellular matrix);GO:0008201(MF:heparin binding)	mmu:116847		Nuclear	PF13855(Leucine rich repeat)
Q62000	Mimecan	Ogn	Q62000	Q62000;Q543C5	Ogn	Mimecan	MIME_MOUSE	11	21087.5	15223.5	89950.6	42087.2	117483	185820	247817	183707	0.2291	0.0337661	GO:0048662(BP:negative regulation of smooth muscle cell proliferation);GO:0060348(BP:bone development);GO:0061975(BP:articular cartilage development);GO:0005615(CC:extracellular space);GO:0031012(CC:extracellular matrix);GO:0062023(CC:collagen-containing extracellular matrix);GO:0008083(MF:growth factor activity)	mmu:18295		Nuclear	PF13855(Leucine rich repeat)
P28654	Decorin	Dcn	P28654	P28654;Q3UKR1;Q3TSV1	Dcn	Decorin	PGS2_MOUSE	15	18712.2	16858.2	122032	52534.1	147526	262686	340944	250385	0.209813	0.040128	GO:0010508(BP:positive regulation of autophagy);GO:0010596(BP:negative regulation of endothelial cell migration);GO:0016239(BP:positive regulation of macroautophagy);GO:0016525(BP:negative regulation of angiogenesis);GO:0045944(BP:positive regulation of transcription by RNA polymerase II);GO:0051897(BP:positive regulation of protein kinase B signaling);GO:0051901(BP:positive regulation of mitocho…	mmu:13179(Dcn)	mmu04350(TGF-beta signaling pathway);mmu05205(Proteoglycans in cancer)	Cytoplasmic;Nuclear	PF01462(Leucine rich repeat N-terminal domain);PF13855(Leucine rich repeat)
O55103	Periaxin	Prx	O55103	O55103;A0A0U1RNK1;A0A5F8MQ58;E9QQ57;Q69ZE6;Q6NVF7	Prx	Periaxin	PRAX_MOUSE	128	162477	93772.9	1492980	583077	1574570	3488500	4053590	3.03889e+06	0.191872	0.0488822	GO:0019226(BP:transmission of nerve impulse);GO:0019233(BP:sensory perception of pain);GO:0032287(BP:peripheral nervous system myelin maintenance);GO:0032290(BP:peripheral nervous system myelin formation);GO:0043484(BP:regulation of RNA splicing);GO:0005634(CC:nucleus);GO:0005737(CC:cytoplasm);GO:0005829(CC:cytosol);GO:0005886(CC:plasma membrane);GO:0016607(CC:nuclear speck);GO:0070161(CC:anchori…	mmu:19153		Nuclear	PF00595(PDZ domain)
Q8K0Q5	Rho GTPase-activating protein 18	Arhgap18	Q8K0Q5	Q8K0Q5;A0A2X0SYS9	Arhgap18	Rho GTPase-activating protein 18	RHG18_MOUSE	1	18395.5	13709.3	542735	191613	629982	1380760	1466240	1158994	0.165327	0.0384776	GO:0007264(BP:small GTPase mediated signal transduction);GO:0008360(BP:regulation of cell shape);GO:0030833(BP:regulation of actin filament polymerization);GO:0032956(BP:regulation of actin cytoskeleton organization);GO:0051056(BP:regulation of small GTPase mediated signal transduction);GO:2000145(BP:regulation of cell motility);GO:0001726(CC:ruffle);GO:0005737(CC:cytoplasm);GO:0005829(CC:cytosol…	mmu:73910		Nuclear	PF00620(RhoGAP domain)
Protein	Protein Description	Gene Name	PG.ProteinGroups	PG.ProteinAccessions	PG.Genes	PG.ProteinDescriptions	PG.ProteinNames	SequenceNumber	MDE1	MDE2	MDE3	average MDE	MD1	MD2	MD3	average MD	MDE/MD	t test p value	GO annotations	KO(Name)	Pathways	Subcellular localization	Domain
A2AM29	Protein AF-9	Mllt3	A2AM29	A2AM29;Q3UIA3	Mllt3	Protein AF-9	AF9_MOUSE	1	2919.46	2868.95									GO:0007379(BP:segment specification);GO:0009952(BP:anterior/posterior pattern specification);GO:0010467(BP:gene expression);GO:0045893(BP:positive regulation of transcription, DNA-templated);GO:0060218(BP:hematopoietic stem cell differentiation);GO:0090090(BP:negative regulation of canonical Wnt signaling pathway);GO:1902275(BP:regulation of chromatin organization);GO:2000035(BP:regulation of ste…	mmu:70122(Mllt3)	mmu03250(Viral life cycle - HIV-1);mmu05202(Transcriptional misregulation in cancer)	Nuclear	PF03366(YEATS family);PF17793(ANC1 homology domain (AHD))
A7YQ68	Prickle planar cell polarity protein 2	Prickle2	A7YQ68	A7YQ68	Prickle2	Prickle planar cell polarity protein 2	A7YQ68_MOUSE	1	4715.75		6292.42								GO:0005737(CC:cytoplasm);GO:0008270(MF:zinc ion binding)	mmu:243548(Prickle2)	mmu04310(Wnt signaling pathway)	Nuclear	PF06297(PET Domain);PF00412(LIM domain)
E9Q1M6	Ankyrin repeat and KH domain containing 1	Ankhd1	E9Q1M6	E9PUR0;E9Q1M6;F7DE17;Q5BJ28	Ankhd1	Ankyrin repeat and KH domain containing 1	E9Q1M6_MOUSE	2	1203.84	7426.64	8175.1								GO:0045087(BP:innate immune response);GO:0005737(CC:cytoplasm);GO:0003723(MF:RNA binding)				PF00013(KH domain);PF00023(Ankyrin repeat);PF12796(Ankyrin repeats (3 copies));PF13637(Ankyrin repeats (many copies))
O70326	Gremlin-1	Grem1	O70326	O70326;Q3TNY7;Q3UY25	Grem1	Gremlin-1	GREM1_MOUSE	1	19516.7	21612.6									GO:0000902(BP:cell morphogenesis);GO:0001525(BP:angiogenesis);GO:0002042(BP:cell migration involved in sprouting angiogenesis);GO:0002092(BP:positive regulation of receptor internalization);GO:0002689(BP:negative regulation of leukocyte chemotaxis);GO:0003337(BP:mesenchymal to epithelial transition involved in metanephros morphogenesis);GO:0007165(BP:signal transduction);GO:0007267(BP:cell-cell s…	mmu:23892(Grem1)	mmu04350(TGF-beta signaling pathway)	Extracellular	PF03045(DAN domain)
P16301	Phosphatidylcholine-sterol acyltransferase	Lcat	P16301	P16301;Q791M3;Q9CW47	Lcat	Phosphatidylcholine-sterol acyltransferase	LCAT_MOUSE	1	3851.11	4486.07	4133.75								GO:0006629(BP:lipid metabolic process);GO:0006644(BP:phospholipid metabolic process);GO:0006656(BP:phosphatidylcholine biosynthetic process);GO:0008203(BP:cholesterol metabolic process);GO:0030301(BP:cholesterol transport);GO:0034372(BP:very-low-density lipoprotein particle remodeling);GO:0034375(BP:high-density lipoprotein particle remodeling);GO:0042157(BP:lipoprotein metabolic process);GO:0042…	mmu:16816(Lcat)	mmu00564(Glycerophospholipid metabolism);mmu04979(Cholesterol metabolism)	Lysosomal	PF02450(Lecithin:cholesterol acyltransferase)
P33174	Chromosome-associated kinesin KIF4	Kif4	P33174	P33174;Q3UWH4	Kif4	Chromosome-associated kinesin KIF4	KIF4_MOUSE	1	13133.9		3961.54								GO:0000281(BP:mitotic cytokinesis);GO:0007018(BP:microtubule-based movement);GO:0007052(BP:mitotic spindle organization);GO:0051231(BP:spindle elongation);GO:0051256(BP:mitotic spindle midzone assembly);GO:0005654(CC:nucleoplasm);GO:0005694(CC:chromosome);GO:0005829(CC:cytosol);GO:0005874(CC:microtubule);GO:0005875(CC:microtubule associated complex);GO:0030496(CC:midbody);GO:0003677(MF:DNA bindin…	mmu:16571(Kif4)	mmu04814(Motor proteins)	Nuclear	PF00225(Kinesin motor domain)
P50294	Arylamine N-acetyltransferase 1	Nat1	P50294	P50294;A0A1D5RLG2;Q546L3;Q711M5	Nat1	Arylamine N-acetyltransferase 1	ARY1_MOUSE	1	7891.97		6278.35								GO:0005737(CC:cytoplasm);GO:0004060(MF:arylamine N-acetyltransferase activity)	mmu:17960(Nat1)	mmu00232(Caffeine metabolism);mmu00983(Drug metabolism - other enzymes);mmu05204(Chemical carcinogenesis - DNA adducts)	Cytoplasmic	PF00797(N-acetyltransferase)
P70453	High affinity cAMP-specific 3',5'-cyclic phosphodiesterase 7A	Pde7a	P70453	P70453;Q3U3Y7;Q6P5G2	Pde7a	High affinity cAMP-specific 3',5'-cyclic phosphodiesterase 7A	PDE7A_MOUSE	1	12735.9		8386.87								GO:0006198(BP:cAMP catabolic process);GO:0019933(BP:cAMP-mediated signaling);GO:0005829(CC:cytosol);GO:0004112(MF:cyclic-nucleotide phosphodiesterase activity);GO:0004115(MF:3',5'-cyclic-AMP phosphodiesterase activity);GO:0046872(MF:metal ion binding)	mmu:18583(Pde7a)	mmu00230(Purine metabolism);mmu05032(Morphine addiction)	Extracellular;PlasmaMembrane	PF00233(3'5'-cyclic nucleotide phosphodiesterase)
Q03147	Cyclin-dependent kinase 7	Cdk7	Q03147	Q03147;Q3THG5;Q8CAC4;A0A286YDC0	Cdk7	Cyclin-dependent kinase 7	CDK7_MOUSE	1	5166.98		4955.4								GO:0006281(BP:DNA repair);GO:0006366(BP:transcription by RNA polymerase II);GO:0006367(BP:transcription initiation from RNA polymerase II promoter);GO:0007049(BP:cell cycle);GO:0016310(BP:phosphorylation);GO:0045944(BP:positive regulation of transcription by RNA polymerase II);GO:0050821(BP:protein stabilization);GO:0051301(BP:cell division);GO:2000045(BP:regulation of G1/S transition of mitotic …	mmu:12572(Cdk7)	mmu03022(Basal transcription factors);mmu03420(Nucleotide excision repair);mmu04110(Cell cycle)	Cytoplasmic;Nuclear	PF00069(Protein kinase domain)
Q3TNA1	Xylulose kinase	Xylb	Q3TNA1	Q3TNA1;Q66JV3	Xylb	Xylulose kinase	XYLB_MOUSE	2	8810.9		22089.9								GO:0005997(BP:xylulose metabolic process);GO:0016310(BP:phosphorylation);GO:0019640(BP:glucuronate catabolic process to xylulose 5-phosphate);GO:0042732(BP:D-xylose metabolic process);GO:0005829(CC:cytosol);GO:0004856(MF:xylulokinase activity);GO:0005524(MF:ATP binding)	mmu:102448(Xylb)	mmu00040(Pentose and glucuronate interconversions)	Extracellular;PlasmaMembrane	PF02782(FGGY family of carbohydrate kinases, C-terminal domain);PF00370(FGGY family of carbohydrate kinases, N-terminal domain)
Q3U4G0	CDAN1-interacting nuclease 1	Cdin1	Q3U4G0	Q3U4G0;E9PWV4	Cdin1	CDAN1-interacting nuclease 1	CDIN1_MOUSE	1	8068.87	14692.9									GO:0030218(BP:erythrocyte differentiation);GO:0005634(CC:nucleus);GO:0005737(CC:cytoplasm)	mmu:399568		Mitochondrial	PF14811(Protein of unknown function TPD sequence-motif)
Q3UFS4	G patch domain-containing protein 11	Gpatch11	Q3UFS4	Q3UFS4;A0A0R4J215	Gpatch11	G patch domain-containing protein 11	GPT11_MOUSE	1	6639.73		3107.74								GO:0000776(CC:kinetochore);GO:0003676(MF:nucleic acid binding)	mmu:53951		Nuclear	PF01585(G-patch domain);PF13821(Domain of unknown function (DUF4187))
Q4G5Y1	Kelch domain-containing protein 2	Klhdc2	Q4G5Y1	Q4G5Y1	Klhdc2	Kelch domain-containing protein 2	KLDC2_MOUSE	1	2006.75		5450.77								GO:0016567(BP:protein ubiquitination);GO:0043161(BP:proteasome-mediated ubiquitin-dependent protein catabolic process);GO:0140627(BP:ubiquitin-dependent protein catabolic process via the C-end degron rule pathway);GO:0005634(CC:nucleus);GO:0005654(CC:nucleoplasm);GO:0016604(CC:nuclear body);GO:0031462(CC:Cul2-RING ubiquitin ligase complex);GO:0031965(CC:nuclear membrane);GO:1990756(MF:ubiquitin l…	mmu:69554		Extracellular;Lysosomal	PF13418(Galactose oxidase, central domain)
Q5NCC3	E3 ubiquitin-protein ligase TRIM41	Trim41	Q5NCC3	Q5NCC3;Q5NCC2;Q5NCC4	Trim41	E3 ubiquitin-protein ligase TRIM41	TRI41_MOUSE	1		16017.3	17677.5								GO:0006513(BP:protein monoubiquitination);GO:0016567(BP:protein ubiquitination);GO:0051607(BP:defense response to virus);GO:0060340(BP:positive regulation of type I interferon-mediated signaling pathway);GO:0071222(BP:cellular response to lipopolysaccharide);GO:0071225(BP:cellular response to muramyl dipeptide);GO:0005730(CC:nucleolus);GO:0005737(CC:cytoplasm);GO:0016604(CC:nuclear body);GO:00082…	mmu:211007		Nuclear	PF00622(SPRY domain);PF15227(zinc finger of C3HC4-type, RING);PF00643(B-box zinc finger);PF13765(SPRY-associated domain)
Q5R1B4	TRADV13-4 (Fragment)	TRADV13-4	Q5R1B4	Q5R1B4	TRADV13-4	TRADV13-4 (Fragment)	Q5R1B4_MOUSE	1	5457.55		2049.34												PF07686(Immunoglobulin V-set domain)
Q62504	Msx2-interacting protein	Spen	Q62504	Q62504;A2ADB0;A2ADB1;Q3UV27	Spen	Msx2-interacting protein	MINT_MOUSE	1		11267.5	10556.2								GO:0000122(BP:negative regulation of transcription by RNA polymerase II);GO:0006357(BP:regulation of transcription by RNA polymerase II);GO:0007219(BP:Notch signaling pathway);GO:0045892(BP:negative regulation of transcription, DNA-templated);GO:0045893(BP:positive regulation of transcription, DNA-templated);GO:0050769(BP:positive regulation of neurogenesis);GO:0005634(CC:nucleus);GO:0005654(CC:n…	mmu:56381(Spen)	mmu04330(Notch signaling pathway)	Nuclear	PF20809(Msx2-interacting protein, MID domain);PF20808(Msx2-interacting protein, RAM7 domain);PF20810(Msx2-interacting protein, nuclear receptor-interacting domain);PF00076(RNA recognition motif);PF07744(SPOC domain)
Q640L3	Cell cycle progression protein 1	Ccpg1	Q640L3	Q640L3;D3Z7R9	Ccpg1	Cell cycle progression protein 1	CCPG1_MOUSE	1	1691.96	7414.18	1056.91								GO:0007049(BP:cell cycle);GO:0008284(BP:positive regulation of cell population proliferation);GO:0045787(BP:positive regulation of cell cycle);GO:0045944(BP:positive regulation of transcription by RNA polymerase II);GO:0016020(CC:membrane)	mmu:72278		Nuclear
Q6IQX8	Zinc finger protein 219	Znf219	Q6IQX8	Q6IQX8;Q4VA98	Znf219	Zinc finger protein 219	ZN219_MOUSE	1	2633.31		1746.28								GO:0000122(BP:negative regulation of transcription by RNA polymerase II);GO:0006355(BP:regulation of transcription, DNA-templated);GO:0030154(BP:cell differentiation);GO:0032332(BP:positive regulation of chondrocyte differentiation);GO:0045892(BP:negative regulation of transcription, DNA-templated);GO:0045944(BP:positive regulation of transcription by RNA polymerase II);GO:0060174(BP:limb bud for…	mmu:69890		Nuclear	PF00096(Zinc finger, C2H2 type)
Q8BP86	snRNA-activating protein complex subunit 4	Snapc4	Q8BP86	Q8BP86;A2AIV6	Snapc4	snRNA-activating protein complex subunit 4	SNPC4_MOUSE	1	23305.1		16058.2								GO:0042795(BP:snRNA transcription by RNA polymerase II);GO:0042796(BP:snRNA transcription by RNA polymerase III);GO:0005634(CC:nucleus);GO:0019185(CC:snRNA-activating protein complex);GO:0000995(MF:RNA polymerase III general transcription initiation factor activity);GO:0001006(MF:RNA polymerase III type 3 promoter sequence-specific DNA binding);GO:0003677(MF:DNA binding);GO:0016251(MF:RNA polymer…	mmu:227644		Nuclear	PF13921(Myb-like DNA-binding domain)
Q8BRM2	RAB6-interacting golgin	Gorab	Q8BRM2	Q8BRM2;A0A087WQS3	Gorab	RAB6-interacting golgin	GORAB_MOUSE	2	1555.84	7623.96									GO:0031069(BP:hair follicle morphogenesis);GO:1901622(BP:positive regulation of smoothened signaling pathway involved in dorsal/ventral neural tube patterning);GO:1905515(BP:non-motile cilium assembly);GO:0005654(CC:nucleoplasm);GO:0005730(CC:nucleolus);GO:0005737(CC:cytoplasm);GO:0005794(CC:Golgi apparatus);GO:0005829(CC:cytosol)	mmu:98376(Gorab)	mmu04115(p53 signaling pathway)	Nuclear	PF04949(Transcriptional activator)
Q8BYH8	Chromodomain-helicase-DNA-binding protein 9	Chd9	Q8BYH8	Q8BYH8;A0A1B0GR76;A0A1B0GS03;B7ZNF8	Chd9	Chromodomain-helicase-DNA-binding protein 9	CHD9_MOUSE	1	28283.6		36214.6								GO:0005654(CC:nucleoplasm);GO:0005829(CC:cytosol);GO:0003677(MF:DNA binding);GO:0004386(MF:helicase activity);GO:0005524(MF:ATP binding);GO:0016887(MF:ATP hydrolysis activity);GO:0140658(MF:ATP-dependent chromatin remodeler activity)	mmu:109151		Nuclear	PF00385(Chromo (CHRromatin Organisation MOdifier) domain);PF07533(BRK domain);PF00176(SNF2-related domain);PF00271(Helicase conserved C-terminal domain)
Q8BYZ1	ABI gene family member 3	Abi3	Q8BYZ1	Q8BYZ1;Q8BZP5	Abi3	ABI gene family member 3	ABI3_MOUSE	1	1628.74	10182.3									GO:0002357(BP:defense response to tumor cell);GO:0010593(BP:negative regulation of lamellipodium assembly);GO:0030036(BP:actin cytoskeleton organization);GO:0030334(BP:regulation of cell migration);GO:0061001(BP:regulation of dendritic spine morphogenesis);GO:0099151(BP:regulation of postsynaptic density assembly);GO:1903077(BP:negative regulation of protein localization to plasma membrane);GO:20…	mmu:66610		Nuclear	PF07815(Abl-interactor HHR);PF14604(Variant SH3 domain)
Q8CIG0	DEP domain-containing protein 1A	Depdc1a	Q8CIG0	Q8CIG0;A0A2X0SSJ1;D3Z6J1	Depdc1a	DEP domain-containing protein 1A	DEP1A_MOUSE	1	53172.8	43795.6									GO:0035556(BP:intracellular signal transduction);GO:0045892(BP:negative regulation of transcription, DNA-templated);GO:0005634(CC:nucleus);GO:0017053(CC:transcription repressor complex);GO:0005096(MF:GTPase activator activity)	mmu:76131		Nuclear	PF00610(Domain found in Dishevelled, Egl-10, and Pleckstrin (DEP))
Q8QZV7	Integrator complex subunit 13	IntS13	Q8QZV7	Q8QZV7	IntS13	Integrator complex subunit 13	INT13_MOUSE	1	3028.66	1124.79	3546.19								GO:0007052(BP:mitotic spindle organization);GO:0007346(BP:regulation of mitotic cell cycle);GO:0030317(BP:flagellated sperm motility);GO:0051301(BP:cell division);GO:0051642(BP:centrosome localization);GO:0080154(BP:regulation of fertilization);GO:0090435(BP:protein localization to nuclear envelope);GO:0005634(CC:nucleus);GO:0005654(CC:nucleoplasm);GO:0005737(CC:cytoplasm);GO:0016604(CC:nuclear b…			Nuclear	PF10221(Cell cycle and development regulator Mat89Bb)
Q8VC70	RNA-binding motif, single-stranded-interacting protein 2	Rbms2	Q8VC70	Q8VC70;A0A5F8MPX7;E9Q7G6;Q3UGN4;Q9WTS9	Rbms2	RNA-binding motif, single-stranded-interacting protein 2	RBMS2_MOUSE	1		3362.11	1911.03								GO:0005634(CC:nucleus);GO:0005829(CC:cytosol);GO:1990904(CC:ribonucleoprotein complex);GO:0003730(MF:mRNA 3'-UTR binding);GO:0008143(MF:poly(A) binding);GO:0008266(MF:poly(U) RNA binding)	mmu:56516		Nuclear	PF00076(RNA recognition motif)
Q920V1	UDP-GalNAc:beta-1,3-N-acetylgalactosaminyltransferase 1	B3galnt1	Q920V1	Q920V1	B3galnt1	UDP-GalNAc:beta-1,3-N-acetylgalactosaminyltransferase 1	B3GL1_MOUSE	2		3883.06	3875.96								GO:0006493(BP:protein O-linked glycosylation);GO:0006629(BP:lipid metabolic process);GO:0009312(BP:oligosaccharide biosynthetic process);GO:0000139(CC:Golgi membrane);GO:0016020(CC:membrane);GO:0008499(MF:UDP-galactose:beta-N-acetylglucosamine beta-1,3-galactosyltransferase activity);GO:0047273(MF:galactosylgalactosylglucosylceramide beta-D-acetylgalactosaminyltransferase activity)	mmu:26879(B3galnt1)	mmu00601(Glycosphingolipid biosynthesis - lacto and neolacto series);mmu00603(Glycosphingolipid biosynthesis - globo and isoglobo series)	PlasmaMembrane	PF01762(Galactosyltransferase)
Q9CXG3	Peptidyl-prolyl cis-trans isomerase-like 4	Ppil4	Q9CXG3	Q9CXG3;Q9CSN5;Q9D3J1;Q99KH7	Ppil4	Peptidyl-prolyl cis-trans isomerase-like 4	PPIL4_MOUSE	1	7217.48	5384.1									GO:0005634(CC:nucleus);GO:0005654(CC:nucleoplasm);GO:0005829(CC:cytosol);GO:0003723(MF:RNA binding);GO:0003755(MF:peptidyl-prolyl cis-trans isomerase activity)	mmu:67418		Nuclear	PF00160(Cyclophilin type peptidyl-prolyl cis-trans isomerase/CLD);PF00076(RNA recognition motif)
Q9QZM2	DNA polymerase subunit gamma-2, mitochondrial	Polg2	Q9QZM2	Q9QZM2;D6REU1;D6RFU3;F2Z482;Q0VES3;Q3V3E7	Polg2	DNA polymerase subunit gamma-2, mitochondrial	DPOG2_MOUSE	1	2491.62		8668.98								GO:0001701(BP:in utero embryonic development);GO:0006260(BP:DNA replication);GO:0006261(BP:DNA-templated DNA replication);GO:0006264(BP:mitochondrial DNA replication);GO:0006281(BP:DNA repair);GO:0022904(BP:respiratory electron transport chain);GO:0032042(BP:mitochondrial DNA metabolic process);GO:0070584(BP:mitochondrion morphogenesis);GO:0005737(CC:cytoplasm);GO:0005739(CC:mitochondrion);GO:000…	mmu:50776(Polg2)	mmu03410(Base excision repair)	Extracellular;Nuclear	PF03129(Anticodon binding domain)
Q9Z0J1	Reversion-inducing cysteine-rich protein with Kazal motifs	Reck	Q9Z0J1	Q9Z0J1;A2RSP9	Reck	Reversion-inducing cysteine-rich protein with Kazal motifs	RECK_MOUSE	1	2289.81		10471.2								GO:0001955(BP:blood vessel maturation);GO:0002040(BP:sprouting angiogenesis);GO:0007566(BP:embryo implantation);GO:0030198(BP:extracellular matrix organization);GO:0030336(BP:negative regulation of cell migration);GO:0035115(BP:embryonic forelimb morphogenesis);GO:0045765(BP:regulation of angiogenesis);GO:0060070(BP:canonical Wnt signaling pathway);GO:0090210(BP:regulation of establishment of blo…	mmu:53614(Reck)	mmu05206(MicroRNAs in cancer)	Extracellular	PF07648(Kazal-type serine protease inhibitor domain)
A0A075B5M7	Immunoglobulin kappa variable 5-39	Igkv5-39	A0A075B5M7;A0A0B4J1J1;A0A0B4J1J2;A0A0G2JDV4;Q65ZI1	A0A075B5M7;A0A0B4J1J1;A0A0B4J1J2;A0A0G2JDV4;A0A0M4KPD8;Q65ZI1	Igkv5-39;Igkv5-43;Igkv5-45	Immunoglobulin kappa variable 5-39	A0A075B5M7_MOUSE;A0A0B4J1J1_MOUSE;A0A0B4J1J2_MOUSE;A0A0G2JDV4_MOUSE;Q65ZI1_MOUSE	1						26499.9	3832.86				GO:0006955(BP:immune response);GO:0005615(CC:extracellular space)			Extracellular;Nuclear	PF07686(Immunoglobulin V-set domain)
A0A1W2P7N3	Laminin, alpha 2 (Fragment)	Lama2	A0A1W2P7N3;Q5DTP0	A0A1W2P7N3;Q5DTP0	Lama2	Laminin, alpha 2 (Fragment)	A0A1W2P7N3_MOUSE;Q5DTP0_MOUSE	1						20805.8	26194.9				GO:0007155(BP:cell adhesion)				PF02210(Laminin G domain);PF06009(Laminin Domain II);PF00054(Laminin G domain)
A0A571BD72	Perlecan (heparan sulfate proteoglycan 2) (Fragment)	Hspg2	A0A571BD72	A0A571BD72	Hspg2	Perlecan (heparan sulfate proteoglycan 2) (Fragment)	A0A571BD72_MOUSE	2						8034.39	10415								PF00052(Laminin B (Domain IV))
A0A571BF02	Spectrin beta, non-erythrocytic 5	Sptbn5	A0A571BF02	A0A571BF02	Sptbn5	Spectrin beta, non-erythrocytic 5	A0A571BF02_MOUSE	2					5108.79	7824.58	3733.16				GO:0007030(BP:Golgi organization);GO:0007041(BP:lysosomal transport);GO:0030036(BP:actin cytoskeleton organization);GO:0005737(CC:cytoplasm);GO:0005875(CC:microtubule associated complex);GO:0005886(CC:plasma membrane);GO:0005930(CC:axoneme);GO:0030054(CC:cell junction);GO:0030863(CC:cortical cytoskeleton);GO:0030864(CC:cortical actin cytoskeleton);GO:0032391(CC:photoreceptor connecting cilium);GO…				PF00307(Calponin homology (CH) domain);PF00435(Spectrin repeat)
A2AGH6	Mediator of RNA polymerase II transcription subunit 12	Med12	A2AGH6	A2AGH6;A2AGH8;A2AGH9	Med12	Mediator of RNA polymerase II transcription subunit 12	MED12_MOUSE	2					3835.17	1595.68					GO:0001756(BP:somitogenesis);GO:0001843(BP:neural tube closure);GO:0007492(BP:endoderm development);GO:0007507(BP:heart development);GO:0014003(BP:oligodendrocyte development);GO:0014044(BP:Schwann cell development);GO:0016567(BP:protein ubiquitination);GO:0021510(BP:spinal cord development);GO:0021915(BP:neural tube development);GO:0035019(BP:somatic stem cell population maintenance);GO:0036342(…	mmu:59024(Med12)	mmu04919(Thyroid hormone signaling pathway)	Nuclear	PF12145(Eukaryotic Mediator 12 subunit domain);PF12144(Eukaryotic Mediator 12 catenin-binding domain);PF09497(Transcription mediator complex subunit Med12)
A2AI14	Glutamate receptor	Grin1	A2AI14;A2AI16;A2AI20;A2AI21	A2AI21;A2AI14;A2AI16;A2AI20	Grin1	Glutamate receptor	A2AI14_MOUSE;A2AI16_MOUSE;A2AI20_MOUSE;A2AI21_MOUSE	1					8141.44	15914					GO:0042221(BP:response to chemical);GO:0017146(CC:NMDA selective glutamate receptor complex);GO:0045211(CC:postsynaptic membrane);GO:0004970(MF:ionotropic glutamate receptor activity)				PF00060(Ligand-gated ion channel);PF00497(Bacterial extracellular solute-binding proteins, family 3);PF01094(Receptor family ligand binding region);PF10613(Ligated ion channel L-glutamate- and glycine-binding site)
A2ARV4	Low-density lipoprotein receptor-related protein 2	Lrp2	A2ARV4	A2ARV4;A2ARV5	Lrp2	Low-density lipoprotein receptor-related protein 2	LRP2_MOUSE	1					85009.4		68507.7				GO:0001822(BP:kidney development);GO:0001843(BP:neural tube closure);GO:0003139(BP:secondary heart field specification);GO:0003148(BP:outflow tract septum morphogenesis);GO:0003223(BP:ventricular compact myocardium morphogenesis);GO:0003281(BP:ventricular septum development);GO:0006897(BP:endocytosis);GO:0006898(BP:receptor-mediated endocytosis);GO:0007507(BP:heart development);GO:0007605(BP:sens…	mmu:14725(Lrp2)	mmu04340(Hedgehog signaling pathway);mmu04918(Thyroid hormone synthesis);mmu04979(Cholesterol metabolism)	Extracellular	PF12662(Complement Clr-like EGF-like);PF07645(Calcium-binding EGF domain);PF00057(Low-density lipoprotein receptor domain class A);PF00058(Low-density lipoprotein receptor repeat class B);PF14670(Coagulation Factor Xa inhibitory site)
B1AR69	Myosin, heavy polypeptide 13, skeletal muscle	Myh13	B1AR69	B1AR69	Myh13	Myosin, heavy polypeptide 13, skeletal muscle	B1AR69_MOUSE	1						231740	755729				GO:0006936(BP:muscle contraction);GO:0009267(BP:cellular response to starvation);GO:0005737(CC:cytoplasm);GO:0016460(CC:myosin II complex);GO:0030016(CC:myofibril);GO:0032982(CC:myosin filament);GO:0000146(MF:microfilament motor activity);GO:0005524(MF:ATP binding);GO:0051015(MF:actin filament binding)	mmu:544791(Myh13)	mmu04814(Motor proteins)		PF01576(Myosin tail);PF02736(Myosin N-terminal SH3-like domain);PF00063(Myosin head (motor domain))
D3Z3Y7	Pleckstrin homology domain containing, family A (phosphoinositide binding specific) member 4	Plekha4	D3Z3Y7	D3Z3Y7	Plekha4	Pleckstrin homology domain containing, family A (phosphoinositide binding specific) member 4	D3Z3Y7_MOUSE	2					10429.9	8252.55	7811.26				GO:0090263(BP:positive regulation of canonical Wnt signaling pathway);GO:2000096(BP:positive regulation of Wnt signaling pathway, planar cell polarity pathway);GO:0031234(CC:extrinsic component of cytoplasmic side of plasma membrane);GO:0005546(MF:phosphatidylinositol-4,5-bisphosphate binding);GO:0032266(MF:phosphatidylinositol-3-phosphate binding);GO:0043325(MF:phosphatidylinositol-3,4-bisphosph…				PF00169(PH domain)
G5E872	Aminopeptidase RNPEPL1	Rnpepl1	G5E872	G5E872;J3QMP7;Q8K2C3	Rnpepl1	Aminopeptidase RNPEPL1	RNPL1_MOUSE	1					55110.8	89863.1	93251.8				GO:0006508(BP:proteolysis);GO:0008270(MF:zinc ion binding);GO:0070006(MF:metalloaminopeptidase activity);GO:0004239(NA:NA)	mmu:108657		PlasmaMembrane	PF09127(Leukotriene A4 hydrolase, C-terminal);PF17900(Peptidase M1 N-terminal domain);PF01433(Peptidase family M1 domain)
H7BX33	RIKEN cDNA 4933434E20 gene	4933434E20Rik	H7BX33;Q05D39	Q8R092;Q05D39;Q3UCR6;H7BX33	4933434E20Rik	RIKEN cDNA 4933434E20 gene	H7BX33_MOUSE;Q05D39_MOUSE	1					23491.5	25041.9					GO:0005739(CC:mitochondrion);GO:0005794(CC:Golgi apparatus);GO:0016020(CC:membrane)				PF07406(NICE-3 protein)
P21958	Antigen peptide transporter 1	Tap1	P21958	P21958;A0A068BER1;Q3U543;Q3U6V4;Q5D0F3;Q62428;Q62429;Q64333;Q78E61;F6QHF1;Q3TBA3	Tap1	Antigen peptide transporter 1	TAP1_MOUSE	1					2674.6	2746.26					GO:0002250(BP:adaptive immune response);GO:0006952(BP:defense response);GO:0015031(BP:protein transport);GO:0015833(BP:peptide transport);GO:0019885(BP:antigen processing and presentation of endogenous peptide antigen via MHC class I);GO:0042270(BP:protection from natural killer cell mediated cytotoxicity);GO:0046967(BP:cytosol to endoplasmic reticulum transport);GO:0055085(BP:transmembrane trans…	mmu:21354(Tap1)	mmu02010(ABC transporters);mmu04145(Phagosome);mmu04612(Antigen processing and presentation);mmu05170(Human immunodeficiency virus 1 infection);mmu05168(Herpes simplex virus 1 infection);mmu05163(Human cytomegalovirus infection);mmu05169(Epstein-Barr virus infection);mmu05340(Primary immunodeficiency)	PlasmaMembrane	PF00664(ABC transporter transmembrane region);PF00005(ABC transporter)
P27005	Protein S100-A8	S100a8	P27005	P27005;Q53X15	S100a8	Protein S100-A8	S10A8_MOUSE	1					8160.88	6488.47					GO:0002523(BP:leukocyte migration involved in inflammatory response);GO:0002790(BP:peptide secretion);GO:0002793(BP:positive regulation of peptide secretion);GO:0006914(BP:autophagy);GO:0006915(BP:apoptotic process);GO:0006919(BP:activation of cysteine-type endopeptidase activity involved in apoptotic process);GO:0014002(BP:astrocyte development);GO:0030593(BP:neutrophil chemotaxis);GO:0032496(BP…	mmu:20201(S100a8)	mmu04657(IL-17 signaling pathway)	Cytoplasmic;Nuclear	PF01023(S-100/ICaBP type calcium binding domain)
P28651	Carbonic anhydrase-related protein	Ca8	P28651	P28651	Ca8	Carbonic anhydrase-related protein	CAH8_MOUSE	1					9254.1		10089				GO:0006730(BP:one-carbon metabolic process);GO:0048015(BP:phosphatidylinositol-mediated signaling);GO:0005737(CC:cytoplasm);GO:0004089(MF:carbonate dehydratase activity);GO:0008270(MF:zinc ion binding);GO:0016836(MF:hydro-lyase activity)	mmu:12319(Car8)	mmu00910(Nitrogen metabolism)	Cytoplasmic	PF00194(Eukaryotic-type carbonic anhydrase)
Q07079	Insulin-like growth factor-binding protein 5	Igfbp5	Q07079	Q07079;Q3UQV0;Q3TT49	Igfbp5	Insulin-like growth factor-binding protein 5	IBP5_MOUSE	1					8985.61		10603.6				GO:0001558(BP:regulation of cell growth);GO:0001649(BP:osteoblast differentiation);GO:0007565(BP:female pregnancy);GO:0014912(BP:negative regulation of smooth muscle cell migration);GO:0017148(BP:negative regulation of translation);GO:0030336(BP:negative regulation of cell migration);GO:0031069(BP:hair follicle morphogenesis);GO:0035556(BP:intracellular signal transduction);GO:0040008(BP:regulati…	mmu:16011		Extracellular	PF00219(Insulin-like growth factor binding protein);PF00086(Thyroglobulin type-1 repeat)
Q2UY11	Collagen alpha-1(XXVIII) chain	Col28a1	Q2UY11	Q2UY11;A0A1L1SSY2	Col28a1	Collagen alpha-1(XXVIII) chain	COSA1_MOUSE	4					4941.69	8019.88	9117.64				GO:0007155(BP:cell adhesion);GO:0030199(BP:collagen fibril organization);GO:0005588(CC:collagen type V trimer);GO:0005604(CC:basement membrane);GO:0005615(CC:extracellular space);GO:0062023(CC:collagen-containing extracellular matrix);GO:0004867(MF:serine-type endopeptidase inhibitor activity);GO:0008201(MF:heparin binding);GO:0030020(MF:extracellular matrix structural constituent conferring tens…	mmu:213945(Col28a1)	mmu04974(Protein digestion and absorption)	Nuclear	PF00014(Kunitz/Bovine pancreatic trypsin inhibitor domain);PF00092(von Willebrand factor type A domain)
Q2YDW7	N-lysine methyltransferase KMT5A	Kmt5a	Q2YDW7	Q2YDW7;D3YXI6;A0A0G2JFK5;E9QNB8	Kmt5a	N-lysine methyltransferase KMT5A	KMT5A_MOUSE	1					4377.34	8178.34	4544.46				GO:0000122(BP:negative regulation of transcription by RNA polymerase II);GO:0006357(BP:regulation of transcription by RNA polymerase II);GO:0007049(BP:cell cycle);GO:0018026(BP:peptidyl-lysine monomethylation);GO:0043516(BP:regulation of DNA damage response, signal transduction by p53 class mediator);GO:0045892(BP:negative regulation of transcription, DNA-templated);GO:0051301(BP:cell division);G…	mmu:67956(Kmt5a)	mmu00310(Lysine degradation)	Nuclear	PF00856(SET domain)
Q3TUF7	YEATS domain-containing protein 2	Yeats2	Q3TUF7	Q3TUF7;A0A338P697;B9EKJ4	Yeats2	YEATS domain-containing protein 2	YETS2_MOUSE	1					199192	214673					GO:0000122(BP:negative regulation of transcription by RNA polymerase II);GO:0006338(BP:chromatin remodeling);GO:0006355(BP:regulation of transcription, DNA-templated);GO:0006357(BP:regulation of transcription by RNA polymerase II);GO:0031063(BP:regulation of histone deacetylation);GO:0045892(BP:negative regulation of transcription, DNA-templated);GO:0045995(BP:regulation of embryonic development)…	mmu:208146		Nuclear	PF03366(YEATS family)
Q3TWF6	WD repeat-containing protein 70	Wdr70	Q3TWF6	Q3TWF6;G3X934	Wdr70	WD repeat-containing protein 70	WDR70_MOUSE	1					8325.08	16052.3					GO:0005634(CC:nucleus);GO:0035861(CC:site of double-strand break);GO:0019899(MF:enzyme binding)	mmu:545085		Nuclear	PF00400(WD domain, G-beta repeat)
Q3UKT3	Ornithine aminotransferase	Oat	Q3UKT3	Q3UKT3	Oat	Ornithine aminotransferase	Q3UKT3_MOUSE	1					14384.3		26372.9				GO:0055129(BP:L-proline biosynthetic process);GO:0005739(CC:mitochondrion);GO:0004587(MF:ornithine-oxo-acid transaminase activity);GO:0030170(MF:pyridoxal phosphate binding);GO:0050155(MF:ornithine(lysine) transaminase activity)	mmu:18242(Oat)	mmu00330(Arginine and proline metabolism)		PF00202(Aminotransferase class-III)
Q3V1D3	AMP deaminase 1	Ampd1	Q3V1D3	Q3V1D3;A0A0G2JFD4;H3BLC7	Ampd1	AMP deaminase 1	AMPD1_MOUSE	3						7542.54	14755.6				GO:0006188(BP:IMP biosynthetic process);GO:0010033(BP:response to organic substance);GO:0032263(BP:GMP salvage);GO:0032264(BP:IMP salvage);GO:0046033(BP:AMP metabolic process);GO:0005829(CC:cytosol);GO:0003876(MF:AMP deaminase activity);GO:0032036(MF:myosin heavy chain binding);GO:0042802(MF:identical protein binding);GO:0046872(MF:metal ion binding)	mmu:229665(Ampd1)	mmu01232(Nucleotide metabolism);mmu00230(Purine metabolism)	Cytoplasmic;Nuclear	PF19326(AMP deaminase)
Q60772	Cyclin-dependent kinase 4 inhibitor C	Cdkn2c	Q60772	Q60772;Q3U054;Q9D153	Cdkn2c	Cyclin-dependent kinase 4 inhibitor C	CDN2C_MOUSE	1					4595.58		2043.61				GO:0007049(BP:cell cycle);GO:0008283(BP:cell population proliferation);GO:0008285(BP:negative regulation of cell population proliferation);GO:0030308(BP:negative regulation of cell growth);GO:0042326(BP:negative regulation of phosphorylation);GO:0048709(BP:oligodendrocyte differentiation);GO:0072089(BP:stem cell proliferation);GO:2000045(BP:regulation of G1/S transition of mitotic cell cycle);GO:…	mmu:12580(Cdkn2c)	mmu04110(Cell cycle);mmu05202(Transcriptional misregulation in cancer);mmu05166(Human T-cell leukemia virus 1 infection);mmu04934(Cushing syndrome);mmu01522(Endocrine resistance)	Extracellular;Cytoplasmic	PF12796(Ankyrin repeats (3 copies));PF13637(Ankyrin repeats (many copies))
Q61488	Desert hedgehog protein	Dhh	Q61488	Q61488;Q544P6	Dhh	Desert hedgehog protein	DHH_MOUSE	1						25638.4	16081.8				GO:0001649(BP:osteoblast differentiation);GO:0001708(BP:cell fate specification);GO:0007224(BP:smoothened signaling pathway);GO:0007267(BP:cell-cell signaling);GO:0007286(BP:spermatid development);GO:0010468(BP:regulation of gene expression);GO:0016539(BP:intein-mediated protein splicing);GO:0016540(BP:protein autoprocessing);GO:0030238(BP:male sex determination);GO:0032355(BP:response to estradi…	mmu:13363(Dhh)	mmu04340(Hedgehog signaling pathway)		PF01085(Hedgehog amino-terminal signalling domain);PF01079(Hint module)
Q6A051	Attractin-like protein 1	Atrnl1	Q6A051	Q6A051	Atrnl1	Attractin-like protein 1	ATRN1_MOUSE	2					9237.51	13968.2	13912.4				GO:0007186(BP:G protein-coupled receptor signaling pathway);GO:0005886(CC:plasma membrane);GO:0005112(MF:Notch binding);GO:0030246(MF:carbohydrate binding)	mmu:226255		Extracellular	PF01437(Plexin repeat);PF13418(Galactose oxidase, central domain);PF01344(Kelch motif);PF00431(CUB domain);PF13854(Kelch motif)
Q6GQX6	Ankyrin repeat and SAM domain-containing protein 6	Anks6	Q6GQX6	Q6GQX6;A2ANT9;E9PUD3	Anks6	Ankyrin repeat and SAM domain-containing protein 6	ANKS6_MOUSE	1					1261.51		633.875				GO:0001701(BP:in utero embryonic development);GO:0001822(BP:kidney development);GO:0007368(BP:determination of left/right symmetry);GO:0007507(BP:heart development);GO:0005737(CC:cytoplasm);GO:0097543(CC:ciliary inversin compartment);GO:0042802(MF:identical protein binding)			Nuclear	PF00023(Ankyrin repeat);PF00536(SAM domain (Sterile alpha motif));PF12796(Ankyrin repeats (3 copies))
Q6ZQ73	Cullin-associated NEDD8-dissociated protein 2	Cand2	Q6ZQ73	Q6ZQ73;Q3TD19;Q3UM57	Cand2	Cullin-associated NEDD8-dissociated protein 2	CAND2_MOUSE	2					6397.49	10663.3	6802.54				GO:0010265(BP:SCF complex assembly);GO:0016567(BP:protein ubiquitination);GO:0005634(CC:nucleus);GO:0005829(CC:cytosol);GO:0017025(MF:TBP-class protein binding)	mmu:67088		PlasmaMembrane;Cytoplasmic;Nuclear	PF02985(HEAT repeat);PF08623(TATA-binding protein interacting (TIP20))
Q78HU7	Glycophorin-C	Gypc	Q78HU7	Q78HU7;F7D1I5;G3UXY6	Gypc	Glycophorin-C	GLPC_MOUSE	1					8374.76	8583.8	17663				GO:0005886(CC:plasma membrane);GO:0016020(CC:membrane);GO:0030863(CC:cortical cytoskeleton)	mmu:71683(Gypc)	mmu05144(Malaria)	Extracellular
Q8BHE0	Proline-rich protein 11	Prr11	Q8BHE0	Q8BHE0	Prr11	Proline-rich protein 11	PRR11_MOUSE	1					3339.83		2619.44				GO:0051726(BP:regulation of cell cycle);GO:0005634(CC:nucleus);GO:0005737(CC:cytoplasm)	mmu:270906		Nuclear
Q8BKK4	Protein phosphatase 1 regulatory subunit 1C	Ppp1r1c	Q8BKK4	Q8BKK4	Ppp1r1c	Protein phosphatase 1 regulatory subunit 1C	PPR1C_MOUSE	2					16817.3	7714.98					GO:0007049(BP:cell cycle);GO:0035556(BP:intracellular signal transduction);GO:0051301(BP:cell division);GO:0005737(CC:cytoplasm);GO:0004864(MF:protein phosphatase inhibitor activity)	mmu:75276		Nuclear	PF05395(Protein phosphatase inhibitor 1/DARPP-32)
Q8BPP5	Ly6/PLAUR domain-containing protein 6	Lypd6	Q8BPP5	Q8BPP5;A2AQT3;A2AQT4	Lypd6	Ly6/PLAUR domain-containing protein 6	LYPD6_MOUSE	1					1358.49		1496.47				GO:0090263(BP:positive regulation of canonical Wnt signaling pathway);GO:0005576(CC:extracellular region);GO:0005737(CC:cytoplasm);GO:0005886(CC:plasma membrane);GO:0016020(CC:membrane);GO:0030425(CC:dendrite);GO:0043005(CC:neuron projection);GO:0043204(CC:perikaryon);GO:0045121(CC:membrane raft);GO:0045202(CC:synapse);GO:0098552(CC:side of membrane);GO:0030548(MF:acetylcholine receptor regulator…	mmu:320343(Lypd6)	mmu04080(Neuroactive ligand-receptor interaction)	Extracellular	PF16975(Ly6/PLAUR domain-containing protein 6, Lypd6)
Q8BQR4	KAT8 regulatory NSL complex subunit 2	Kansl2	Q8BQR4	Q8BQR4;F8WJE3	Kansl2	KAT8 regulatory NSL complex subunit 2	KANL2_MOUSE	1					4345.64	3335.83					GO:0006325(BP:chromatin organization);GO:0045893(BP:positive regulation of transcription, DNA-templated);GO:0051571(BP:positive regulation of histone H3-K4 methylation);GO:1900095(BP:regulation of dosage compensation by inactivation of X chromosome);GO:0000123(CC:histone acetyltransferase complex);GO:0005654(CC:nucleoplasm);GO:0005829(CC:cytosol);GO:0005886(CC:plasma membrane);GO:0015629(CC:actin…	mmu:69612		Nuclear	PF13891(Potential DNA-binding domain)
Q8C8U0	Liprin-beta-1	Ppfibp1	Q8C8U0	Q8C8U0;Q3U417;Q3UJ84;Q6IQY8	Ppfibp1	Liprin-beta-1	LIPB1_MOUSE	1					13940.2	8535.09					GO:0007528(BP:neuromuscular junction development);GO:0005886(CC:plasma membrane);GO:0048786(CC:presynaptic active zone)	mmu:67533		Nuclear	PF00536(SAM domain (Sterile alpha motif));PF07647(SAM domain (Sterile alpha motif))
Q8CG64	Ribitol 5-phosphate transferase FKRP	Fkrp	Q8CG64	Q8CG64;Q05C54;Q3THE8;Q3TM90	Fkrp	Ribitol 5-phosphate transferase FKRP	FKRP_MOUSE	1					3556.03		4442.28				GO:0001654(BP:eye development);GO:0001701(BP:in utero embryonic development);GO:0001764(BP:neuron migration);GO:0006486(BP:protein glycosylation);GO:0007417(BP:central nervous system development);GO:0007420(BP:brain development);GO:0007519(BP:skeletal muscle tissue development);GO:0007628(BP:adult walking behavior);GO:0008104(BP:protein localization);GO:0009101(BP:glycoprotein biosynthetic proces…	mmu:243853(Fkrp)	mmu00515(Mannose type O-glycan biosynthesis)	PlasmaMembrane;Mitochondrial	PF04991(LicD family)
Q8K194	U4/U6.U5 small nuclear ribonucleoprotein 27 kDa protein	Snrnp27	Q8K194	Q8K194	Snrnp27	U4/U6.U5 small nuclear ribonucleoprotein 27 kDa protein	SNR27_MOUSE	1					13620.2		10222.4				GO:0006397(BP:mRNA processing);GO:0008380(BP:RNA splicing);GO:0046540(CC:U4/U6 x U5 tri-snRNP complex)	mmu:66618(Snrnp27)	mmu03040(Spliceosome)	Nuclear	PF08648(U4/U6.U5 small nuclear ribonucleoproteins)
Q8R4E4	Myozenin-3	Myoz3	Q8R4E4	Q8R4E4;E9QJU4	Myoz3	Myozenin-3	MYOZ3_MOUSE	1						9573.22	39948.3				GO:0015629(CC:actin cytoskeleton);GO:0030018(CC:Z disc);GO:0003779(MF:actin binding);GO:0031433(MF:telethonin binding);GO:0051373(MF:FATZ binding)	mmu:170947		Mitochondrial;Nuclear	PF05556(Calcineurin-binding protein (Calsarcin))
Q8VEJ4	Notchless protein homolog 1	Nle1	Q8VEJ4	Q8VEJ4;Q3TC83;Q3URT5	Nle1	Notchless protein homolog 1	NLE1_MOUSE	1					7957.24	6346.89	4526.87				GO:0000027(BP:ribosomal large subunit assembly);GO:0000278(BP:mitotic cell cycle);GO:0001756(BP:somitogenesis);GO:0001822(BP:kidney development);GO:0001826(BP:inner cell mass cell differentiation);GO:0007219(BP:Notch signaling pathway);GO:0042273(BP:ribosomal large subunit biogenesis);GO:0045930(BP:negative regulation of mitotic cell cycle);GO:0048705(BP:skeletal system morphogenesis);GO:0061484(…	mmu:217011		Extracellular	PF00400(WD domain, G-beta repeat);PF08154(NLE (NUC135) domain)
Q924X2	Carnitine O-palmitoyltransferase 1, muscle isoform	Cpt1b	Q924X2	Q924X2;Q3UIM5	Cpt1b	Carnitine O-palmitoyltransferase 1, muscle isoform	CPT1B_MOUSE	5						6548.14	36496.9				GO:0006631(BP:fatty acid metabolic process);GO:0006635(BP:fatty acid beta-oxidation);GO:0009437(BP:carnitine metabolic process);GO:0009637(BP:response to blue light);GO:0015909(BP:long-chain fatty acid transport);GO:0005739(CC:mitochondrion);GO:0005741(CC:mitochondrial outer membrane);GO:0004095(MF:carnitine O-palmitoyltransferase activity)	mmu:12895(Cpt1b)	mmu00071(Fatty acid degradation);mmu04152(AMPK signaling pathway);mmu04148(Efferocytosis);mmu04922(Glucagon signaling pathway);mmu04920(Adipocytokine signaling pathway);mmu03320(PPAR signaling pathway);mmu04714(Thermogenesis);mmu05415(Diabetic cardiomyopathy);mmu04936(Alcoholic liver disease);mmu04931(Insulin resistance)	Mitochondrial	PF16484(Carnitine O-palmitoyltransferase N-terminus);PF00755(Choline/Carnitine o-acyltransferase)
Q9CRA2	PDZ and LIM domain 5	Pdlim5	Q9CRA2	D9J303;E9Q8P5;F8WJI6;Q9CRA2	Pdlim5	PDZ and LIM domain 5	Q9CRA2_MOUSE	2						13993.9	62788.8								PF00595(PDZ domain)
Q9EQH7	Bifunctional heparan sulfate N-deacetylase/N-sulfotransferase 3	Ndst3	Q9EQH7	Q9EQH7;Q9EQW8;D3YXE5;E9PZJ4;Q14DQ0;G3UX70	Ndst3	Bifunctional heparan sulfate N-deacetylase/N-sulfotransferase 3	NDST3_MOUSE	1						13686.4	11997.4				GO:0015012(BP:heparan sulfate proteoglycan biosynthetic process);GO:0015014(BP:heparan sulfate proteoglycan biosynthetic process, polysaccharide chain biosynthetic process);GO:0030210(BP:heparin biosynthetic process);GO:0000139(CC:Golgi membrane);GO:0005794(CC:Golgi apparatus);GO:0008146(MF:sulfotransferase activity);GO:0015016(MF:[heparan sulfate]-glucosamine N-sulfotransferase activity);GO:0019…	mmu:83398(Ndst3)	mmu00534(Glycosaminoglycan biosynthesis - heparan sulfate / heparin)	PlasmaMembrane	PF12062(heparan sulfate-N-deacetylase);PF00685(Sulfotransferase domain)
Q9JK37	Myozenin-1	Myoz1	Q9JK37	Q9JK37	Myoz1	Myozenin-1	MYOZ1_MOUSE	12					15186.7	38651.7	95841.3				GO:0000122(BP:negative regulation of transcription by RNA polymerase II);GO:0007519(BP:skeletal muscle tissue development);GO:0042060(BP:wound healing);GO:0043417(BP:negative regulation of skeletal muscle tissue regeneration);GO:0043503(BP:skeletal muscle fiber adaptation);GO:0045214(BP:sarcomere organization);GO:0070885(BP:negative regulation of calcineurin-NFAT signaling cascade);GO:0005634(CC:…	mmu:59011		Nuclear	PF05556(Calcineurin-binding protein (Calsarcin))
Q9QYI8	DnaJ homolog subfamily B member 7	Dnajb7	Q9QYI8	Q9QYI8;Q3MI09;Q3MI10	Dnajb7	DnaJ homolog subfamily B member 7	DNJB7_MOUSE	1					1660050		1593630				GO:0061077(BP:chaperone-mediated protein folding);GO:0005634(CC:nucleus);GO:0005737(CC:cytoplasm);GO:0030544(MF:Hsp70 protein binding);GO:0044183(MF:protein folding chaperone);GO:0051082(MF:unfolded protein binding);GO:0051087(MF:chaperone binding)	mmu:57755		Nuclear	PF00226(DnaJ domain)
Q9QZJ6	Microfibrillar-associated protein 5	Mfap5	Q9QZJ6	Q9QZJ6;F8WJ99;D3Z3L7;D3Z4D7	Mfap5	Microfibrillar-associated protein 5	MFAP5_MOUSE	1					1052.38	1072.18	2279.28				GO:0048048(BP:embryonic eye morphogenesis);GO:0060216(BP:definitive hemopoiesis);GO:0097435(BP:supramolecular fiber organization);GO:0001527(CC:microfibril);GO:0005576(CC:extracellular region);GO:0031012(CC:extracellular matrix);GO:0062023(CC:collagen-containing extracellular matrix);GO:0030023(MF:extracellular matrix constituent conferring elasticity)	mmu:50530		Extracellular	PF05507(Microfibril-associated glycoprotein (MAGP))
Q9QZS2	E3 ubiquitin-protein ligase RNF4	Rnf4	Q9QZS2	Q9QZS2;Q3TXE6;Q3ULB8	Rnf4	E3 ubiquitin-protein ligase RNF4	RNF4_MOUSE	1					10136		3290.4				GO:0016567(BP:protein ubiquitination);GO:0043161(BP:proteasome-mediated ubiquitin-dependent protein catabolic process);GO:0045893(BP:positive regulation of transcription, DNA-templated);GO:0045944(BP:positive regulation of transcription by RNA polymerase II);GO:0046685(BP:response to arsenic-containing substance);GO:0051865(BP:protein autoubiquitination);GO:0070534(BP:protein K63-linked ubiquitin…	mmu:19822		Nuclear	PF13639(Ring finger domain)
V9GX62	Muscular LMNA-interacting protein (Fragment)	Mlip	V9GX62	V9GX62	Mlip	Muscular LMNA-interacting protein (Fragment)	V9GX62_MOUSE	1					7376.41	8287.39	11276								PF15274(Muscular LMNA-interacting protein)

## Sheet: EA↑
		Protein	Protein Description	Gene Name	PG.ProteinGroups	PG.ProteinAccessions	PG.Genes	PG.ProteinDescriptions	PG.ProteinNames	SequenceNumber	MD1	MD2	MD3	MDE1	MDE2	MDE3	MBE1	MBE2	MBE3	GO annotations	KO(Name)	Pathways	Subcellular localization	Domain	Is it relevant?	Reasons for exclusion
significant difference	EA	Q3TNH0	Thymopoietin	Tmpo	Q3TNH0	Q3TNH0	Tmpo				8177.19	5942.29	10776.4												NO	no pathway, functional basis, not directly associated with pain signal transmission
	LV	Q3TNH0	Thymopoietin	Tmpo	Q3TNH0	Q3TNH0	Tmpo							12697.7	15582.1	14059	6609	7472.82	11338.7	GO:0005635(CC:nuclear envelope);GO:0016020(CC:membrane);GO:0003677(MF:DNA binding)			Nuclear	PF08198(Thymopoietin protein);PF03020(LEM domain)
	EA	Q8BPG6	Inactive C-alpha-formylglycine-generating enzyme 2	Sumf2	Q8BPG6	Q8BPG6;Q3TM08;Q0VDW5	Sumf2				9464.96	8541.21	12180.3												NO	no pathway, related to basal metabolism, no pain specificity
	LV	Q8BPG6	Inactive C-alpha-formylglycine-generating enzyme 2	Sumf2	Q8BPG6	Q8BPG6;Q3TM08;Q0VDW5	Sumf2							16006	16868	15178.5	9728.33	10164	6372.67	GO:0005783(CC:endoplasmic reticulum);GO:0005788(CC:endoplasmic reticulum lumen);GO:0042802(MF:identical protein binding);GO:0046872(MF:metal ion binding)	mmu:67902		Extracellular;Mitochondrial	PF03781(Sulfatase-modifying factor enzyme 1)
	EA	Q00342	Receptor-type tyrosine-protein kinase FLT3	Flt3	Q00342	Q00342;Q3UEW6;Q3TQF1;Q8BR20	Flt3				5290.7	4300.01	5218.98									mmu04010(MAPK signaling pathway);mmu04014(Ras signaling pathway);mmu04151(PI3K-Akt signaling pathway);mmu04640(Hematopoietic cell lineage);mmu05200(Pathways in cancer);mmu05202(Transcriptional misregulation in cancer);mmu05230(Central carbon metabolism in cancer);mmu05221(Acute myeloid leukemia)			NO	lack of experimental evidence supporting direct interactions within pain signaling pathways.
	LV	Q00342	Receptor-type tyrosine-protein kinase FLT3	Flt3	Q00342	Q00342;Q3UEW6;Q3TQF1;Q8BR20	Flt3							6564.89	10729.4	8219.97	3069.95	4036.84	5886.94	GO:0001776(BP:leukocyte homeostasis);GO:0001934(BP:positive regulation of protein phosphorylation);GO:0002318(BP:myeloid progenitor cell differentiation);GO:0002320(BP:lymphoid progenitor cell differentiation);GO:0002328(BP:pro-B cell differentiation);GO:0002572(BP:pro-T cell differentiation);GO:0007169(BP:transmembrane receptor protein tyrosine kinase signaling pathway);GO:0008283(BP:cell popula…	mmu:14255(Flt3)		PlasmaMembrane	PF07714(Protein tyrosine and serine/threonine kinase);PF00047(Immunoglobulin domain)
no significant difference	EA	Q9Z0J1	Reversion-inducing cysteine-rich protein with Kazal motifs	Reck	Q9Z0J1	Q9Z0J1;A2RSP9	Reck	Reversion-inducing cysteine-rich protein with Kazal motifs	RECK_MOUSE	1				2289.81		10471.2				GO:0001955(BP:blood vessel maturation);GO:0002040(BP:sprouting angiogenesis);GO:0007566(BP:embryo implantation);GO:0030198(BP:extracellular matrix organization);GO:0030336(BP:negative regulation of cell migration);GO:0035115(BP:embryonic forelimb morphogenesis);GO:0045765(BP:regulation of angiogenesis);GO:0060070(BP:canonical Wnt signaling pathway);GO:0090210(BP:regulation of establishment of blo…	mmu:53614(Reck)	mmu05206(MicroRNAs in cancer)	Extracellular	PF07648(Kazal-type serine protease inhibitor domain)	YES	reck may participate in pain regulation by inhibiting MMPs.
	LV	Q9Z0J1	Reversion-inducing cysteine-rich protein with Kazal motifs	Reck	Q9Z0J1	Q9Z0J1;A2RSP9	Reck	Reversion-inducing cysteine-rich protein with Kazal motifs	RECK_MOUSE	1						2289.81				GO:0001955(BP:blood vessel maturation);GO:0002040(BP:sprouting angiogenesis);GO:0007566(BP:embryo implantation);GO:0030198(BP:extracellular matrix organization);GO:0030336(BP:negative regulation of cell migration);GO:0035115(BP:embryonic forelimb morphogenesis);GO:0045765(BP:regulation of angiogenesis);GO:0060070(BP:canonical Wnt signaling pathway);GO:0090210(BP:regulation of establishment of blo…	mmu:53614(Reck)		Extracellular	PF07648(Kazal-type serine protease inhibitor domain)
	EA	Q62504	Msx2-interacting protein	Spen	Q62504	Q62504;A2ADB0;A2ADB1;Q3UV27	Spen	Msx2-interacting protein	MINT_MOUSE	1					11267.5	10556.2				GO:0000122(BP:negative regulation of transcription by RNA polymerase II);GO:0006357(BP:regulation of transcription by RNA polymerase II);GO:0007219(BP:Notch signaling pathway);GO:0045892(BP:negative regulation of transcription, DNA-templated);GO:0045893(BP:positive regulation of transcription, DNA-templated);GO:0050769(BP:positive regulation of neurogenesis);GO:0005634(CC:nucleus);GO:0005654(CC:n…	mmu:56381(Spen)	mmu04330(Notch signaling pathway)	Nuclear	PF20809(Msx2-interacting protein, MID domain);PF20808(Msx2-interacting protein, RAM7 domain);PF20810(Msx2-interacting protein, nuclear receptor-interacting domain);PF00076(RNA recognition motif);PF07744(SPOC domain)		research on the direct role in pain regulation within the mature nervous system remains scarce.
	LV	Q62504	Msx2-interacting protein	Spen	Q62504	Q62504;A2ADB0;A2ADB1;Q3UV27	Spen	Msx2-interacting protein	MINT_MOUSE	1					11267.5					GO:0000122(BP:negative regulation of transcription by RNA polymerase II);GO:0006357(BP:regulation of transcription by RNA polymerase II);GO:0007219(BP:Notch signaling pathway);GO:0045892(BP:negative regulation of transcription, DNA-templated);GO:0045893(BP:positive regulation of transcription, DNA-templated);GO:0050769(BP:positive regulation of neurogenesis);GO:0005634(CC:nucleus);GO:0005654(CC:n…	mmu:56381(Spen)		Nuclear	PF20809(Msx2-interacting protein, MID domain);PF20808(Msx2-interacting protein, RAM7 domain);PF20810(Msx2-interacting protein, nuclear receptor-interacting domain);PF00076(RNA recognition motif);PF07744(SPOC domain)
	EA	O70326	Gremlin-1	Grem1	O70326	O70326;Q3TNY7;Q3UY25	Grem1	Gremlin-1	GREM1_MOUSE	1				19516.7	21612.6					GO:0000902(BP:cell morphogenesis);GO:0001525(BP:angiogenesis);GO:0002042(BP:cell migration involved in sprouting angiogenesis);GO:0002092(BP:positive regulation of receptor internalization);GO:0002689(BP:negative regulation of leukocyte chemotaxis);GO:0003337(BP:mesenchymal to epithelial transition involved in metanephros morphogenesis);GO:0007165(BP:signal transduction);GO:0007267(BP:cell-cell s…	mmu:23892(Grem1)	mmu04350(TGF-beta signaling pathway)	Extracellular	PF03045(DAN domain)	YES	the BMP signaling pathway plays a role in nervous system development and injury repair, and participates in pain management by inhibiting BMP4.
	LV	O70326	Gremlin-1	Grem1	O70326	O70326;Q3TNY7;Q3UY25	Grem1	Gremlin-1	GREM1_MOUSE	1				19516.7	21612.6					GO:0000902(BP:cell morphogenesis);GO:0001525(BP:angiogenesis);GO:0002042(BP:cell migration involved in sprouting angiogenesis);GO:0002092(BP:positive regulation of receptor internalization);GO:0002689(BP:negative regulation of leukocyte chemotaxis);GO:0003337(BP:mesenchymal to epithelial transition involved in metanephros morphogenesis);GO:0007165(BP:signal transduction);GO:0007267(BP:cell-cell s…	mmu:23892(Grem1)		Extracellular	PF03045(DAN domain)
	EA	Q6IQX8	Zinc finger protein 219	Znf219	Q6IQX8	Q6IQX8;Q4VA98	Znf219	Zinc finger protein 219	ZN219_MOUSE	1				2633.31		1746.28				GO:0000122(BP:negative regulation of transcription by RNA polymerase II);GO:0006355(BP:regulation of transcription, DNA-templated);GO:0030154(BP:cell differentiation);GO:0032332(BP:positive regulation of chondrocyte differentiation);GO:0045892(BP:negative regulation of transcription, DNA-templated);GO:0045944(BP:positive regulation of transcription by RNA polymerase II);GO:0060174(BP:limb bud for…	mmu:69890		Nuclear	PF00096(Zinc finger, C2H2 type)		lack of evidence related to pain
	LV	Q6IQX8	Zinc finger protein 219	Znf219	Q6IQX8	Q6IQX8;Q4VA98	Znf219	Zinc finger protein 219	ZN219_MOUSE	1				2633.31						GO:0000122(BP:negative regulation of transcription by RNA polymerase II);GO:0006355(BP:regulation of transcription, DNA-templated);GO:0030154(BP:cell differentiation);GO:0032332(BP:positive regulation of chondrocyte differentiation);GO:0045892(BP:negative regulation of transcription, DNA-templated);GO:0045944(BP:positive regulation of transcription by RNA polymerase II);GO:0060174(BP:limb bud for…	mmu:69890		Nuclear	PF00096(Zinc finger, C2H2 type)
	EA	Q8CIG0	DEP domain-containing protein 1A	Depdc1a	Q8CIG0	Q8CIG0;A0A2X0SSJ1;D3Z6J1	Depdc1a	DEP domain-containing protein 1A	DEP1A_MOUSE	1				53172.8	43795.6					GO:0035556(BP:intracellular signal transduction);GO:0045892(BP:negative regulation of transcription, DNA-templated);GO:0005634(CC:nucleus);GO:0017053(CC:transcription repressor complex);GO:0005096(MF:GTPase activator activity)	mmu:76131		Nuclear	PF00610(Domain found in Dishevelled, Egl-10, and Pleckstrin (DEP))	NO	no pathway, the function is focused on cell proliferation and is unrelated to pain transmission in mature neurons.
	LV	Q8CIG0	DEP domain-containing protein 1A	Depdc1a	Q8CIG0	Q8CIG0;A0A2X0SSJ1;D3Z6J1	Depdc1a	DEP domain-containing protein 1A	DEP1A_MOUSE	1				53172.8	43795.6					GO:0035556(BP:intracellular signal transduction);GO:0045892(BP:negative regulation of transcription, DNA-templated);GO:0005634(CC:nucleus);GO:0017053(CC:transcription repressor complex);GO:0005096(MF:GTPase activator activity)	mmu:76131		Nuclear	PF00610(Domain found in Dishevelled, Egl-10, and Pleckstrin (DEP))
	EA	P16301	Phosphatidylcholine-sterol acyltransferase	Lcat	P16301	P16301;Q791M3;Q9CW47	Lcat	Phosphatidylcholine-sterol acyltransferase	LCAT_MOUSE	1				3851.11	4486.07	4133.75				GO:0006629(BP:lipid metabolic process);GO:0006644(BP:phospholipid metabolic process);GO:0006656(BP:phosphatidylcholine biosynthetic process);GO:0008203(BP:cholesterol metabolic process);GO:0030301(BP:cholesterol transport);GO:0034372(BP:very-low-density lipoprotein particle remodeling);GO:0034375(BP:high-density lipoprotein particle remodeling);GO:0042157(BP:lipoprotein metabolic process);GO:0042…	mmu:16816(Lcat)	mmu00564(Glycerophospholipid metabolism);mmu04979(Cholesterol metabolism)	Lysosomal	PF02450(Lecithin:cholesterol acyltransferase)	NO	far removed from neural signal transmission
	LV	P16301	Phosphatidylcholine-sterol acyltransferase	Lcat	P16301	P16301;Q791M3;Q9CW47	Lcat	Phosphatidylcholine-sterol acyltransferase	LCAT_MOUSE	1				3851.11	4486.07	4133.75				GO:0006629(BP:lipid metabolic process);GO:0006644(BP:phospholipid metabolic process);GO:0006656(BP:phosphatidylcholine biosynthetic process);GO:0008203(BP:cholesterol metabolic process);GO:0030301(BP:cholesterol transport);GO:0034372(BP:very-low-density lipoprotein particle remodeling);GO:0034375(BP:high-density lipoprotein particle remodeling);GO:0042157(BP:lipoprotein metabolic process);GO:0042…	mmu:16816(Lcat)		Lysosomal	PF02450(Lecithin:cholesterol acyltransferase)
	EA	Q5NCC3	E3 ubiquitin-protein ligase TRIM41	Trim41	Q5NCC3	Q5NCC3;Q5NCC2;Q5NCC4	Trim41	E3 ubiquitin-protein ligase TRIM41	TRI41_MOUSE	1					16017.3	17677.5				GO:0006513(BP:protein monoubiquitination);GO:0016567(BP:protein ubiquitination);GO:0051607(BP:defense response to virus);GO:0060340(BP:positive regulation of type I interferon-mediated signaling pathway);GO:0071222(BP:cellular response to lipopolysaccharide);GO:0071225(BP:cellular response to muramyl dipeptide);GO:0005730(CC:nucleolus);GO:0005737(CC:cytoplasm);GO:0016604(CC:nuclear body);GO:00082…	mmu:211007		Nuclear	PF00622(SPRY domain);PF15227(zinc finger of C3HC4-type, RING);PF00643(B-box zinc finger);PF13765(SPRY-associated domain)	NO	no pathway, lack of specific studies in pain pathways
	LV	Q5NCC3	E3 ubiquitin-protein ligase TRIM41	Trim41	Q5NCC3	Q5NCC3;Q5NCC2;Q5NCC4	Trim41	E3 ubiquitin-protein ligase TRIM41	TRI41_MOUSE	1					16017.3					GO:0006513(BP:protein monoubiquitination);GO:0016567(BP:protein ubiquitination);GO:0051607(BP:defense response to virus);GO:0060340(BP:positive regulation of type I interferon-mediated signaling pathway);GO:0071222(BP:cellular response to lipopolysaccharide);GO:0071225(BP:cellular response to muramyl dipeptide);GO:0005730(CC:nucleolus);GO:0005737(CC:cytoplasm);GO:0016604(CC:nuclear body);GO:00082…	mmu:211007		Nuclear	PF00622(SPRY domain);PF15227(zinc finger of C3HC4-type, RING);PF00643(B-box zinc finger);PF13765(SPRY-associated domain)
	EA	A2AM29	Protein AF-9	Mllt3	A2AM29	A2AM29;Q3UIA3	Mllt3	Protein AF-9	AF9_MOUSE	1				2919.46	2868.95					GO:0007379(BP:segment specification);GO:0009952(BP:anterior/posterior pattern specification);GO:0010467(BP:gene expression);GO:0045893(BP:positive regulation of transcription, DNA-templated);GO:0060218(BP:hematopoietic stem cell differentiation);GO:0090090(BP:negative regulation of canonical Wnt signaling pathway);GO:1902275(BP:regulation of chromatin organization);GO:2000035(BP:regulation of ste…	mmu:70122(Mllt3)	mmu03250(Viral life cycle - HIV-1);mmu05202(Transcriptional misregulation in cancer)	Nuclear	PF03366(YEATS family);PF17793(ANC1 homology domain (AHD))	NO	the primary research focus is on cancer and is unrelated to neurological pain.
	LV	A2AM29	Protein AF-9	Mllt3	A2AM29	A2AM29;Q3UIA3	Mllt3	Protein AF-9	AF9_MOUSE	1				2919.46	2868.95					GO:0007379(BP:segment specification);GO:0009952(BP:anterior/posterior pattern specification);GO:0010467(BP:gene expression);GO:0045893(BP:positive regulation of transcription, DNA-templated);GO:0060218(BP:hematopoietic stem cell differentiation);GO:0090090(BP:negative regulation of canonical Wnt signaling pathway);GO:1902275(BP:regulation of chromatin organization);GO:2000035(BP:regulation of ste…	mmu:70122(Mllt3)		Nuclear	PF03366(YEATS family);PF17793(ANC1 homology domain (AHD))
	EA	Q3U4G0	CDAN1-interacting nuclease 1	Cdin1	Q3U4G0	Q3U4G0;E9PWV4	Cdin1	CDAN1-interacting nuclease 1	CDIN1_MOUSE	1				8068.87	14692.9					GO:0030218(BP:erythrocyte differentiation);GO:0005634(CC:nucleus);GO:0005737(CC:cytoplasm)	mmu:399568		Mitochondrial	PF14811(Protein of unknown function TPD sequence-motif)	NO	no pathway, lack of sufficient functional annotation and research
	LV	Q3U4G0	CDAN1-interacting nuclease 1	Cdin1	Q3U4G0	Q3U4G0;E9PWV4	Cdin1	CDAN1-interacting nuclease 1	CDIN1_MOUSE	1				8068.87	14692.9					GO:0030218(BP:erythrocyte differentiation);GO:0005634(CC:nucleus);GO:0005737(CC:cytoplasm)	mmu:399568		Mitochondrial	PF14811(Protein of unknown function TPD sequence-motif)

## Sheet: EA↓
		Protein	Protein Description	Gene Name	PG.ProteinGroups	PG.ProteinAccessions	PG.Genes	PG.ProteinDescriptions	PG.ProteinNames	SequenceNumber	MD1	MD2	MD3	MDE1	MDE2	MDE3	MBE1	MBE2	MBE3	GO annotations	KO(Name)	Pathways	Subcellular localization	Domain	Is it relevant?	Reasons for exclusion
significant difference	EA	E9Q1W7	TBC1 domain containing kinase	Tbck	E9Q1W7	E9Q1W7	Tbck				10913	9113.6													NO	although it is one of the most critical receptors in central sensitization (a core mechanism of chronic pain), there is no pathway.
	LV	E9Q1W7	TBC1 domain containing kinase	Tbck	E9Q1W7	E9Q1W7	Tbck							2715.62	2757.95			7336.65	7048.26	GO:0008283(BP:cell population proliferation);GO:0030036(BP:actin cytoskeleton organization);GO:0032006(BP:regulation of TOR signaling);GO:0005737(CC:cytoplasm);GO:0030496(CC:midbody);GO:0072686(CC:mitotic spindle);GO:0004672(MF:protein kinase activity);GO:0005524(MF:ATP binding)	mmu:271981			PF00581(Rhodanese-like domain);PF00566(Rab-GTPase-TBC domain);PF00069(Protein kinase domain)
no significant difference	EA	Q8BKK4	Protein phosphatase 1 regulatory subunit 1C	Ppp1r1c	Q8BKK4	Q8BKK4	Ppp1r1c	Protein phosphatase 1 regulatory subunit 1C	PPR1C_MOUSE	2	16817.3	7714.98								GO:0007049(BP:cell cycle);GO:0035556(BP:intracellular signal transduction);GO:0051301(BP:cell division);GO:0005737(CC:cytoplasm);GO:0004864(MF:protein phosphatase inhibitor activity)	mmu:75276		Nuclear	PF05395(Protein phosphatase inhibitor 1/DARPP-32)	NO	no pathway, no direct functional research evidence indicating their involvement in pain signal transmission or the mechanism of electroacupuncture analgesia.
	LV	Q8BKK4	Protein phosphatase 1 regulatory subunit 1C	Ppp1r1c	Q8BKK4	Q8BKK4	Ppp1r1c	Protein phosphatase 1 regulatory subunit 1C	PPR1C_MOUSE	2								19683.6	15252.7	GO:0007049(BP:cell cycle);GO:0035556(BP:intracellular signal transduction);GO:0051301(BP:cell division);GO:0005737(CC:cytoplasm);GO:0004864(MF:protein phosphatase inhibitor activity)	mmu:75276		Nuclear	PF05395(Protein phosphatase inhibitor 1/DARPP-32)
	EA	Q924X2	Carnitine O-palmitoyltransferase 1, muscle isoform	Cpt1b	Q924X2	Q924X2;Q3UIM5	Cpt1b	Carnitine O-palmitoyltransferase 1, muscle isoform	CPT1B_MOUSE	5		6548.14	36496.9							GO:0006631(BP:fatty acid metabolic process);GO:0006635(BP:fatty acid beta-oxidation);GO:0009437(BP:carnitine metabolic process);GO:0009637(BP:response to blue light);GO:0015909(BP:long-chain fatty acid transport);GO:0005739(CC:mitochondrion);GO:0005741(CC:mitochondrial outer membrane);GO:0004095(MF:carnitine O-palmitoyltransferase activity)	mmu:12895(Cpt1b)	mmu00071(Fatty acid degradation);mmu04152(AMPK signaling pathway);mmu04148(Efferocytosis);mmu04922(Glucagon signaling pathway);mmu04920(Adipocytokine signaling pathway);mmu03320(PPAR signaling pathway);mmu04714(Thermogenesis);mmu05415(Diabetic cardiomyopathy);mmu04936(Alcoholic liver disease);mmu04931(Insulin resistance)	Mitochondrial	PF16484(Carnitine O-palmitoyltransferase N-terminus);PF00755(Choline/Carnitine o-acyltransferase)	YES	play a significant role in dorsal root ganglion neurons and spinal cord microglia in neuropathic pain
	LV	Q924X2	Carnitine O-palmitoyltransferase 1, muscle isoform	Cpt1b	Q924X2	Q924X2;Q3UIM5	Cpt1b	Carnitine O-palmitoyltransferase 1, muscle isoform	CPT1B_MOUSE	5								7470.97	32135.4	GO:0006631(BP:fatty acid metabolic process);GO:0006635(BP:fatty acid beta-oxidation);GO:0009437(BP:carnitine metabolic process);GO:0009637(BP:response to blue light);GO:0015909(BP:long-chain fatty acid transport);GO:0005739(CC:mitochondrion);GO:0005741(CC:mitochondrial outer membrane);GO:0004095(MF:carnitine O-palmitoyltransferase activity)	mmu:12895(Cpt1b)	mmu00071(Fatty acid degradation);mmu04152(AMPK signaling pathway);mmu04148(Efferocytosis);mmu04922(Glucagon signaling pathway);mmu04920(Adipocytokine signaling pathway);mmu03320(PPAR signaling pathway);mmu04714(Thermogenesis);mmu05415(Diabetic cardiomyopathy);mmu04936(Alcoholic liver disease);mmu04931(Insulin resistance)	Mitochondrial	PF16484(Carnitine O-palmitoyltransferase N-terminus);PF00755(Choline/Carnitine o-acyltransferase)
	EA	Q3TUF7	YEATS domain-containing protein 2	Yeats2	Q3TUF7	Q3TUF7;A0A338P697;B9EKJ4	Yeats2	YEATS domain-containing protein 2	YETS2_MOUSE	1	199192	214673								GO:0000122(BP:negative regulation of transcription by RNA polymerase II);GO:0006338(BP:chromatin remodeling);GO:0006355(BP:regulation of transcription, DNA-templated);GO:0006357(BP:regulation of transcription by RNA polymerase II);GO:0031063(BP:regulation of histone deacetylation);GO:0045892(BP:negative regulation of transcription, DNA-templated);GO:0045995(BP:regulation of embryonic development)…	mmu:208146		Nuclear	PF03366(YEATS family)	NO	no pathway, no direct functional research evidence indicating their involvement in pain signal transmission or the mechanism of electroacupuncture analgesia.
	LV	Q3TUF7	YEATS domain-containing protein 2	Yeats2	Q3TUF7	Q3TUF7;A0A338P697;B9EKJ4	Yeats2	YEATS domain-containing protein 2	YETS2_MOUSE	1								182106	190224	GO:0000122(BP:negative regulation of transcription by RNA polymerase II);GO:0006338(BP:chromatin remodeling);GO:0006355(BP:regulation of transcription, DNA-templated);GO:0006357(BP:regulation of transcription by RNA polymerase II);GO:0031063(BP:regulation of histone deacetylation);GO:0045892(BP:negative regulation of transcription, DNA-templated);GO:0045995(BP:regulation of embryonic development)…	mmu:208146		Nuclear	PF03366(YEATS family)
	EA	Q6A051	Attractin-like protein 1	Atrnl1	Q6A051	Q6A051	Atrnl1	Attractin-like protein 1	ATRN1_MOUSE	2	9237.51	13968.2	13912.4							GO:0007186(BP:G protein-coupled receptor signaling pathway);GO:0005886(CC:plasma membrane);GO:0005112(MF:Notch binding);GO:0030246(MF:carbohydrate binding)	mmu:226255		Extracellular	PF01437(Plexin repeat);PF13418(Galactose oxidase, central domain);PF01344(Kelch motif);PF00431(CUB domain);PF13854(Kelch motif)	NO	no pathway, lack of evidence related to pain
	LV	Q6A051	Attractin-like protein 1	Atrnl1	Q6A051	Q6A051	Atrnl1	Attractin-like protein 1	ATRN1_MOUSE	2							13968.3	7995.88	11034	GO:0007186(BP:G protein-coupled receptor signaling pathway);GO:0005886(CC:plasma membrane);GO:0005112(MF:Notch binding);GO:0030246(MF:carbohydrate binding)	mmu:226255		Extracellular	PF01437(Plexin repeat);PF13418(Galactose oxidase, central domain);PF01344(Kelch motif);PF00431(CUB domain);PF13854(Kelch motif)
	EA	Q9QZS2	E3 ubiquitin-protein ligase RNF4	Rnf4	Q9QZS2	Q9QZS2;Q3TXE6;Q3ULB8	Rnf4	E3 ubiquitin-protein ligase RNF4	RNF4_MOUSE	1				10136						GO:0016567(BP:protein ubiquitination);GO:0043161(BP:proteasome-mediated ubiquitin-dependent protein catabolic process);GO:0045893(BP:positive regulation of transcription, DNA-templated);GO:0045944(BP:positive regulation of transcription by RNA polymerase II);GO:0046685(BP:response to arsenic-containing substance);GO:0051865(BP:protein autoubiquitination);GO:0070534(BP:protein K63-linked ubiquitin…	mmu:19822		Nuclear	PF13639(Ring finger domain)	NO	no pathway, no direct functional research evidence indicating their involvement in pain signal transmission or the mechanism of electroacupuncture analgesia.
	LV	Q9QZS2	E3 ubiquitin-protein ligase RNF4	Rnf4	Q9QZS2	Q9QZS2;Q3TXE6;Q3ULB8	Rnf4	E3 ubiquitin-protein ligase RNF4	RNF4_MOUSE	1							9653.26		9287.09	GO:0016567(BP:protein ubiquitination);GO:0043161(BP:proteasome-mediated ubiquitin-dependent protein catabolic process);GO:0045893(BP:positive regulation of transcription, DNA-templated);GO:0045944(BP:positive regulation of transcription by RNA polymerase II);GO:0046685(BP:response to arsenic-containing substance);GO:0051865(BP:protein autoubiquitination);GO:0070534(BP:protein K63-linked ubiquitin…	mmu:19822		Nuclear	PF13639(Ring finger domain)
	EA	Q8VEJ4	Notchless protein homolog 1	Nle1	Q8VEJ4	Q8VEJ4;Q3TC83;Q3URT5	Nle1	Notchless protein homolog 1	NLE1_MOUSE	1	7957.24	6346.89	4526.87							GO:0000027(BP:ribosomal large subunit assembly);GO:0000278(BP:mitotic cell cycle);GO:0001756(BP:somitogenesis);GO:0001822(BP:kidney development);GO:0001826(BP:inner cell mass cell differentiation);GO:0007219(BP:Notch signaling pathway);GO:0042273(BP:ribosomal large subunit biogenesis);GO:0045930(BP:negative regulation of mitotic cell cycle);GO:0048705(BP:skeletal system morphogenesis);GO:0061484(…	mmu:217011		Extracellular	PF00400(WD domain, G-beta repeat);PF08154(NLE (NUC135) domain)	NO	no pathway, no direct functional research evidence indicating their involvement in pain signal transmission or the mechanism of electroacupuncture analgesia.
	LV	Q8VEJ4	Notchless protein homolog 1	Nle1	Q8VEJ4	Q8VEJ4;Q3TC83;Q3URT5	Nle1	Notchless protein homolog 1	NLE1_MOUSE	1							7378.69		4289.83	GO:0000027(BP:ribosomal large subunit assembly);GO:0000278(BP:mitotic cell cycle);GO:0001756(BP:somitogenesis);GO:0001822(BP:kidney development);GO:0001826(BP:inner cell mass cell differentiation);GO:0007219(BP:Notch signaling pathway);GO:0042273(BP:ribosomal large subunit biogenesis);GO:0045930(BP:negative regulation of mitotic cell cycle);GO:0048705(BP:skeletal system morphogenesis);GO:0061484(…	mmu:217011		Extracellular	PF00400(WD domain, G-beta repeat);PF08154(NLE (NUC135) domain)
	EA	Q8BHE0	Proline-rich protein 11	Prr11	Q8BHE0	Q8BHE0	Prr11	Proline-rich protein 11	PRR11_MOUSE	1	3339.83		2619.44							GO:0051726(BP:regulation of cell cycle);GO:0005634(CC:nucleus);GO:0005737(CC:cytoplasm)	mmu:270906		Nuclear		NO	no pathway, lack of evidence related to pain
	LV	Q8BHE0	Proline-rich protein 11	Prr11	Q8BHE0	Q8BHE0	Prr11	Proline-rich protein 11	PRR11_MOUSE	1							2283.02		2319.82	GO:0051726(BP:regulation of cell cycle);GO:0005634(CC:nucleus);GO:0005737(CC:cytoplasm)	mmu:270906		Nuclear
	EA	Q8K194	U4/U6.U5 small nuclear ribonucleoprotein 27 kDa protein	Snrnp27	Q8K194	Q8K194	Snrnp27	U4/U6.U5 small nuclear ribonucleoprotein 27 kDa protein	SNR27_MOUSE	1	13620.2									GO:0006397(BP:mRNA processing);GO:0008380(BP:RNA splicing);GO:0046540(CC:U4/U6 x U5 tri-snRNP complex)	mmu:66618(Snrnp27)	mmu03040(Spliceosome)	Nuclear	PF08648(U4/U6.U5 small nuclear ribonucleoproteins)	NO	no direct functional research evidence indicating their involvement in pain signal transmission or the mechanism of electroacupuncture analgesia.
	LV	Q8K194	U4/U6.U5 small nuclear ribonucleoprotein 27 kDa protein	Snrnp27	Q8K194	Q8K194	Snrnp27	U4/U6.U5 small nuclear ribonucleoprotein 27 kDa protein	SNR27_MOUSE	1								8307.99	18285.3	GO:0006397(BP:mRNA processing);GO:0008380(BP:RNA splicing);GO:0046540(CC:U4/U6 x U5 tri-snRNP complex)	mmu:66618(Snrnp27)	mmu03040(Spliceosome)	Nuclear	PF08648(U4/U6.U5 small nuclear ribonucleoproteins)
	EA	A2AI14	Glutamate receptor	Grin1	A2AI14;A2AI16;A2AI20;A2AI21	A2AI21;A2AI14;A2AI16;A2AI20	Grin1				8141.44	15914								GO:0042221(BP:response to chemical);GO:0017146(CC:NMDA selective glutamate receptor complex);GO:0045211(CC:postsynaptic membrane);GO:0004970(MF:ionotropic glutamate receptor activity)				PF00060(Ligand-gated ion channel);PF00497(Bacterial extracellular solute-binding proteins, family 3);PF01094(Receptor family ligand binding region);PF10613(Ligated ion channel L-glutamate- and glycine-binding site)	NO	no pathway, no direct functional research evidence indicating their involvement in pain signal transmission or the mechanism of electroacupuncture analgesia.
	LV	A2AI14	Glutamate receptor	Grin1	A2AI14;A2AI16;A2AI20;A2AI21	A2AI21;A2AI14;A2AI16;A2AI20	Grin1										6537.08		13146.3
